# Supplementary material for: Investigation into owner-reported differences between dogs born in versus imported into Canada
Source: PLoS One. 2022 Jun 15;17(6):e0268885. doi: 10.1371/journal.pone.0268885 (PMC9200170; doi:10.1371/journal.pone.0268885)
Supplement: S1 Dataset — (XLSX) [file pone.0268885.s005.xlsx]

## Sheet: Sheet 1 - 20200129031308-Survey
ResponseID	age	school	gender	agedog	source	canadian	country	puppysource	internationalrescue	cbarqe1	cbarqe2	cbarq_exc	cbarqs1	cbarqs2	cbarqs3	cbarq_separation	cbarqt1	cbarqt2	cbarqt3	cbarq_training	cbarqchasing1	cbarqchasing2	cbarq_chasing	cbarqactive1	cbarqactive2	cbarq_active	cbarqag1	cbarqag2	cbarqag3	cbarqag4	cbarqag5	cbarqag6	cbarqag7	cbarqag8	cbarqag9	cbarqag10	cbarq_aggression	cbarqf1	cbarqf2	cbarqf3	cbarqf4	cbarqf5	cbarqf6	cbarqf7	cbarqf8	cbarqf9	cbarq_fear	cbarq	punishment_choke
283	3	3	1	8	Friend/relative/neighbour	0	china	Friend/neighbour/relative‰Ûªs dog had puppies	0	4	3	7	1	2	1	4	1	2	1	-2	2	1	3	1	1	2	0	0	2	3	2	3	3	3	4	3	23	1	4	3	3	3	2	3	3	2	24	61	1
1287	4	1	0	3	Purebred breeder	0	russia	Born to dog from international dog breeder (intentional litter)	0	4	4	8	1	0	0	1	3	3	2	-4	2	4	6	3	4	7	0	0	0	0	0	0	1	1			2	1	1	0	0	1	1	1	0	0	5	25	0
1501	2	1	1	12	Friend/relative/neighbour	0	ukraine	Friend/neighbour/relative‰Ûªs dog had puppies	0	3	2	5	1	2	2	5	4	3	1	-6	2	3	5	3	1	4	3	2	4	2	3	1	2	3	3	2	25	4	2	3	3	1	4	1	3	2	23	61	1
2214	4	1	1	7	Purebred breeder	0	usa	Born to dog from international dog breeder (intentional litter)	0	2	2	4	0	1	0	1	3	2	3	-2	2	3	5	1	2	3	0	0	0	1	0	1	1	0			3	0	1	1	1	1	1	1	0	0	6	20	4
884	2	1	0	1	Shelter/rescue/vet clinic	1		Born in animal shelter/rescue/vet clinic	0	2	1	3	1	1	1	3	1	3	2	-2	3	2	5	2	2	4	1	1	1	0	1	1	0	0	1	1	7	2	2	0	1	2	0	2	2	1	12	32	2
175	1	2	0	1	Shelter/rescue/vet clinic	1		Born in animal shelter/rescue/vet clinic	0	3	1	4	0	1	0	1	4	4	1	-7	2	2	4	4	4	8	0	0	0	0	0	1	0	1	0	0	2	1	4	0	0	0	1	3	1	1	11	23	0
1582	2	2	0	1	Pet store	1		Born to dog from Canadian dog breeder (intentional litter)	0	3	2	5	2	3	1	6	3	1	2	-2	1	3	4	2	2	4	3	2	1	2	2	2	1	2	3	1	19	2	1	3	2	2	2	2	1	3	18	54	1
2152	4	1	0	2	Shelter/rescue/vet clinic	1		Born in animal shelter/rescue/vet clinic	0	1	2	3	1	1	1	3	3	2	2	-3	2	1	3	3	2	5	0	0	1	1	1	0	0	1			4	1	1	0	1	0	1	1	1	0	6	21	1
1973	4	1	0	2	Shelter/rescue/vet clinic	1		Born to dog living on the streets/found/stray	0	3	3	6	1	0	0	1	3	3	1	-5	0	0	0	3	3	6	0	0	0	0	0	1	0	1	0	0	2	0	1	0	0	0	0	1	0	0	2	12	0
1617	2	3	0	2	Through online/print/in person advertisement from stranger	1		Friend/neighbour/relative‰Ûªs dog had puppies	0	2	2	4	3	3	3	9	3	1	1	-3	1	1	2	2	1	3	2	0	0	0	0	0	0	0	0	0	2	0	0	1	0	1	0	2	1	1	6	23	2
2543	4	3	0	2	Through online/print/in person advertisement from stranger	1		Born to dog from Canadian dog breeder (intentional litter)	0	1	0	1	0	0	0	0	4	2	2	-4	1	3	4	2	3	5	0	0	0	1	0	0	1	0	0	0	2	1	0	0	0	1	1	2	1	0	6	14	1
454	2	2	0	2	Shelter/rescue/vet clinic	1		Born to a stranger‰Ûªs dog (accidental litter)	0	2	1	3	1	1	0	2	3	2	1	-4	1	1	2	3	2	5	0	0	1	1	1	0	1	2			6	0	0	0	0	0	1	2	1	0	4	18	1
356	2	2	0	2	Shelter/rescue/vet clinic	1		Don‰Ûªt know	0	3	2	5	0	0	0	0	4	4	2	-6	1	1	2	3	3	6	0	0	0	0	0	0	0	0	0	0	0	1	1	0	0	0	1	0	0	0	3	10	4
593	3	2	0	2	Purebred breeder	1		Don‰Ûªt know	0	2	2	4	2	2	2	6	2	2	2	-2	2	2	4	2	2	4	2	2	2	2	2	2	2	2	2	2	20	0	0	0	0	0	0	0	0	0	0	36	2
200	4	2	0	2	Purebred breeder	1		Born to dog from Canadian dog breeder (intentional litter)	0	3	3	6	0	0	0	0	3	3	1	-5	2	2	4	3	3	6	0	0	0	0	0	0	0	0	0	0	0	0	1	0	0	0	0	0	2	0	3	14	0
1421	2	1	0	3	Purebred breeder	1		Born to dog from Canadian dog breeder (intentional litter)	0	2	2	4	2	2	0	4	4	4	2	-6	4	4	8	4	4	8	0	0	0	1	0	1	0	3	0	0	5	0	2	0	1	2	1	3	0	1	10	33	4
804	2	1	0	3	Shelter/rescue/vet clinic	1		Born to a stranger‰Ûªs dog (accidental litter)	0	1	1	2	0	2	0	2	2	3	3	-2	0	4	4	2	1	3	0	0	0	0	0	0	0	0	0	0	0	0	0	0	0	1	0	1	4	4	10	19	0
620	3	1	0	3	Through online/print/in person advertisement from stranger	1		Born to a stranger‰Ûªs dog (accidental litter)	0	3	3	6	0	1	0	1	2	3	3	-2	2	3	5	2	1	3	1	0	0	2	0	0	1	0		0	4	0	2	0	0	0	0	1	0	0	3	20	4
1228	2	3	0	3	Shelter/rescue/vet clinic	1		Born in animal shelter/rescue/vet clinic	0	2	4	6	2	1	0	3	3	3	1	-5	1	0	1	4	4	8	0	0	0	0	1	0	0	2			3	0	2	0	0	1	3	1	2	0	9	25	0
1263	2	2	0	3	Purebred breeder	1		Born to dog from Canadian dog breeder (intentional litter)	0	2	2	4	2	1	2	5	3	3	3	-3	2	2	4	2	2	4	2	3	2	3	3	2	2	3	3	3	26	2	2	2	2	3	2	2	2	2	19	59	4
1533	2	2	0	3	Shelter/rescue/vet clinic	1		Born to a stranger‰Ûªs dog (accidental litter)	0	4	3	7	2	2	1	5	3	3	1	-5	1	3	4	2	2	4	0	1	0	0	2	0	0	1	1	1	6	0	3	0	0	0	2	2	2	2	11	32	0
391	3	2	0	3	Purebred breeder	1		Born to dog from Canadian dog breeder (intentional litter)	0	3	3	6	2	2	2	6	4	4	2	-6	0	0	0	3	3	6	2	0	0	0	0	1	0	1	0	0	4	1	1	0	0	0	0	2	0	0	4	20	1
1399	4	2	0	3	Through online/print/in person advertisement from stranger	1		Friend/neighbour/relative‰Ûªs dog had puppies	0	3	3	6	1	2	0	3	2	2	3	-1	2	2	4	2	2	4	0	0	0	0	0	0	0	1	0	0	1	0	0	0	0	0	0	0	1	1	2	19	0
1226	1	2	0	4	Friend/relative/neighbour	1		Friend/neighbour/relative‰Ûªs dog had puppies	0	2	2	4	1	2	2	5	1	0	1	0	2	3	5	2	1	3	1	1	1	1	1	1	0	0	0	1	7	0	1	1	2	1	0	1	0	1	7	31	0
2052	4	1	0	5	Friend/relative/neighbour	1		Born to dog from Canadian dog breeder (intentional litter)	0	1	1	2	0	0	0	0	4	3	2	-5	1	3	4	4	4	8	0	0	0	1	0	0	1	0	0	0	2	0	0	0	0	0	0	0	0	0	0	11	0
1804	4	0	0	5	Shelter/rescue/vet clinic	1		Don‰Ûªt know	0	3	4	7	0	0	1	1	3	3	2	-4	2	3	5	3	3	6	0	0	0	0	0	0	0	2			2	0	1	0	0	0	1	0	0	0	2	19	0
2087	3	1	0	6	Through online/print/in person advertisement from stranger	1		Born to dog from Canadian dog breeder (intentional litter)	0	4	0	4	0	0	0	0	4	2	2	-4	3	3	6	2	2	4	0	0	0	0	0	0	0	1	0	0	1	0	1	0	1	0	1	0	0	0	3	14	0
2148	4	1	0	6	Friend/relative/neighbour	1		Friend/neighbour/relative‰Ûªs dog had puppies	0	3	3	6	0	1	0	1	4	3	1	-6	2	3	5	3	2	5	0	0	0	0	1	0	1	1	0	0	3	0	1	0	0	0	1	1	0	0	3	17	0
2107	3	1	0	7	Purebred breeder	1		Born to dog from Canadian dog breeder (intentional litter)	0	3	3	6	0	0	0	0	3	3	2	-4	3	3	6	2	2	4	0	0	0	1	0	0	1	2	1	0	5	0	0	1	0	0	1	2	1	1	6	23	0
338	3	1	0	7	Purebred breeder	1		Born to dog from Canadian dog breeder (intentional litter)	0	4	4	8	1	2	0	3	2	1	2	-1	0	0	0	2	3	5	2	3	0	4	0	4	3	4	0	0	20	3	3	3	0	3	2	3	0	0	17	52	0
705	2	2	0	7	Friend/relative/neighbour	1		Friend/neighbour/relative‰Ûªs dog had puppies	0	4	4	8	0	2	0	2	4	4	2	-6	1	1	2	4	4	8	0	0	0	3	0	0	0	0		0	3	1	1	0	0	0	0	1	0	0	3	20	4
648	3	2	0	7	Purebred breeder	1		Born to dog from Canadian dog breeder (intentional litter)	0	3	3	6	2	2	2	6	3	3	2	-4	1	0	1	2	1	3	0	0	0	1	0	0	0	0	0	0	1	0	2	0	1	0	1	1	1	1	7	20	0
815	4	1	0	8	Friend/relative/neighbour	1		Born to dog from Canadian dog breeder (intentional litter)	0	0	0	0	0	1	1	2	4	3	4	-3	3	4	7	2	2	4	1	0	0	0	0	1	3	3		3	11	2	1	2	1	2	3	3	3	0	17	38	0
1769	3	3	0	8	Purebred breeder	1		Born to dog in my household	0	1	3	4	0	3	0	3	0	0	0	0	2	0	2	3	1	4	0	2	0	0	0	1	2	2	3	2	12	1	0	0	0	2	2	1	3	3	12	37	0
1454	4	3	0	8	Friend/relative/neighbour	1		Don‰Ûªt know	0	0	0	0	0	0	0	0	2	2	3	-1	1	1	2	2	2	4	0	0	0	0	0	1	0	3			4	0	0	0	0	1	0	2	0	0	3	12	0
717	2	2	0	8	Shelter/rescue/vet clinic	1		Born to dog living on the streets/found/stray	0	1	1	2	1	2	3	6	3	2	2	-3	2	3	5	3	3	6	0	0	0	0	0	1	0	2			3	1	0	0	0	1	0	0	0	0	2	21	0
1849	3	2	0	8	Through online/print/in person advertisement from stranger	1		Born to dog from Canadian dog breeder (intentional litter)	0	2	2	4	0	0	0	0	3	3	2	-4	2	2	4	2	3	5	0	0	0	1	1	0	0	2			4	0	0	0	0	1	1	1	0	0	3	16	0
292	3	2	0	8	Friend/relative/neighbour	1		Born to dog from Canadian dog breeder (intentional litter)	0	3	3	6	1	0	0	1	1	2	3	0	2	2	4	2	2	4	0	0	0	1	0	1	1	0			3	2	3	3	0	2	2	4	3	3	22	40	0
529	4	2	0	8	Found as stray	1		Don‰Ûªt know	0	2	0	2	0	0	0	0	2	2	3	-1	3	3	6	3	3	6	0	0	0	0	0	0	0	1	0	1	2	0	2	0	0	0	0	1	0	0	3	18	0
255	2	1	0	9	Through online/print/in person advertisement from stranger	1		Born to dog from Canadian dog breeder (intentional litter)	0	2	3	5	0	0	0	0	4	3	2	-5	0	1	1	3	3	6	0	0	0	1	0	2	0	3	1	1	8	0	1	1	2	2	3	2	2	2	15	30	4
1401	3	1	0	9	Purebred breeder	1		Born to dog from Canadian dog breeder (intentional litter)	0	3	2	5	1	0	0	1	4	3	2	-5	2	4	6	2	2	4	0	0	0	0	0	0	0	1	0	0	1	0	4	0	2	1	1	1	3	3	15	27	0
867	4	1	0	9	Through online/print/in person advertisement from stranger	1		Born to a stranger‰Ûªs dog (accidental litter)	0	2	1	3	1	1	1	3	3	3	1	-5	1	1	2	3	2	5	0	3	2	2	2	2	2	2	2	2	19	3	2	2	2	2	2	2	2	2	19	46	0
1662	4	1	0	9	Through online/print/in person advertisement from stranger	1		Born to dog living on the streets/found/stray	0	1	1	2	0	0	0	0	2	2	3	-1	4	4	8	1	2	3	0	2	1	1	0	1	0	1		3	9	0	1	0	1	1	1	3	4	4	15	36	0
1811	4	3	0	9	Shelter/rescue/vet clinic	1		Don‰Ûªt know	0	1	1	2	0	0	0	0	0	1	0	-1	0	2	2	0	1	1	0	0	0	0	0	1	0	0			1	0	1	1	0	1	1	3	2	1	10	15	0
321	3	1	0	10	Friend/relative/neighbour	1		Don‰Ûªt know	0	1	1	2	0	0	0	0	3	3	2	-4	3	3	6	3	3	6	0	0	0	0	0	0	1	0	0	0	1	2	3	2	0	2	2	2	0	2	15	26	0
589	4	1	0	10	Shelter/rescue/vet clinic	1		Don‰Ûªt know	0	1	1	2	0	0	0	0	3	1	1	-3	0	0	0	3	3	6	0	0	0	0	0	0	0	0	0	0	0	0	0	0	0	0	0	0	1	0	1	6	0
1219	4	1	0	10	Shelter/rescue/vet clinic	1		Born to dog from Canadian dog breeder (intentional litter)	0	1	1	2	0	1	0	1	2	2	2	-2	1	0	1	3	2	5	0	0	0	0	0	0	1	0	0	0	1	1	0	1	0	1	1	1	0	0	5	13	0
169	3	0	0	10	Shelter/rescue/vet clinic	1		Born to dog from Canadian dog breeder (intentional litter)	0	2	1	3	1	1	0	2	3	3	1	-5	2	4	6	1	2	3	0	0	1	1	0	1	1	2			6	1	3	1	1	1	1	2	1	0	11	26	0
199	4	2	0	10	Shelter/rescue/vet clinic	1		Don‰Ûªt know	0	3	3	6	0	0	0	0	4	4	0	-8	1	1	2	2	2	4	0	0	0	0	0	0	0	0	0	0	0	2	0	1	0	2	0	2	1	1	9	13	0
1988	4	2	0	10	Shelter/rescue/vet clinic	1		Don‰Ûªt know	0	1	1	2	0	0	0	0	4	4	0	-8	1	1	2	2	2	4	0	0	0	0	0	0	0	0	0	0	0	1	0	0	0	0	1	2	2	1	7	7	4
374	4	3	0	11	Shelter/rescue/vet clinic	1		Born to dog from Canadian dog breeder (intentional litter)	0	3	1	4	0	0	0	0	3	2	4	-1	0	2	2	2	2	4	0	0	0	0	0	0	0	2			2	0	0	0	0	0	0	2	4	0	6	17	0
1291	5	0	0	11	Friend/relative/neighbour	1		Friend/neighbour/relative‰Ûªs dog had puppies	0	2	2	4	1	1	1	3	4	3	2	-5	1	1	2	2	2	4	0	0	0	1	0	1	1	1	0	0	4	1	0	0	0	1	0	1	0	0	3	15	0
681	3	2	0	11	Purebred breeder	1		Born to dog from Canadian dog breeder (intentional litter)	0	3	1	4	3	3	1	7	4	3	2	-5	2	2	4	3	3	6	0	1	1	0	0	1	0	0	0	1	4	2	1	3	1	2	2	2	2	2	17	37	3
795	4	1	0	12	Through online/print/in person advertisement from stranger	1		Born to dog from Canadian dog breeder (intentional litter)	0	2	2	4	0	1	1	2	0	3	2	-1	2	2	4	1	2	3	0	0	0	0	0	0	0	0	0	1	1	1	1	1	1	1	0	1	1	1	8	21	0
2037	3	1	0	13	Offspring of another dog in my household	1		Friend/neighbour/relative‰Ûªs dog had puppies	0	2	2	4	2	2	0	4	1	3	2	-2	0	0	0	3	2	5	0	0	1	1	0	0	1	0	1	1	5	3	2	1	2	0	2	1	1	0	12	28	0
806	3	1	0	15	Friend/relative/neighbour	1		Friend/neighbour/relative‰Ûªs dog had puppies	0	3	0	3	1	1	2	4	4	4	2	-6	1	2	3	3	3	6	1	1	0	1	0	3	3	3	0	0	12	3	2	2	0	0	4	2	3	2	18	40	3
1976	4	1	0	15	Shelter/rescue/vet clinic	1		Don‰Ûªt know	0	0	2	2	2	2	0	4	1	2	2	-1	0	1	1	1	1	2	2	0	0	0	0	2	0	2	1	1	8	1	1	1	0	2	1	2	4	2	14	30	0
1966	4	2	0	15	Friend/relative/neighbour	1		Friend/neighbour/relative‰Ûªs dog had puppies	0	3	3	6	1	3	1	5	3	3	1	-5	4	4	8	2	2	4	0	0	0	0	0	0	0	1	0	0	1	0	0	0	1	1	1	2	2	0	7	26	0
629	1	1	0	0.5	Purebred breeder	1		Born to dog from Canadian dog breeder (intentional litter)	0	4	4	8	0	2	1	3	2	1	3	0	4	4	8	4	4	8	1	0	0	0	0	1	0	2			4	1	1	0	0	2	0	4	0	1	9	40	2
1462	2	3	0	0.5	Shelter/rescue/vet clinic	1		Born to dog from Canadian dog breeder (intentional litter)	0	4	4	8	1	1	2	4	1	3	2	-2	2	1	3	2	2	4	2	2	2	2	3	1	0	1	1	2	16	2	1	2	2	0	1	1	0	0	9	42	1
52	3	2	0	0.5	Through online/print/in person advertisement from stranger	1		Born to dog from Canadian dog breeder (intentional litter)	0	0	0	0	2	0	0	2	4	4	3	-5	0	2	2	4	4	8	0	0	0	0	0	0	0	0	0	0	0	0	0	0	0	0	0	1	0	0	1	8	0
1408	3	2	0	0.5	Shelter/rescue/vet clinic	1		Don‰Ûªt know	0	3	2	5	0	1	0	1	3	2	2	-3	0	2	2	2	2	4	0	0	0	0	0	0	0	0	0	0	0	0	0	0	0	0	0	1	0	0	1	10	0
487	3	1	1	1	Purebred breeder	1		Born to dog from Canadian dog breeder (intentional litter)	0	4	4	8	4	4	4	12	2	2	4	0	4	4	8	4	4	8	4	4	4	4	4	4	4	4			32	4	4	4	4	4	4	4	4	4	36	104	4
793	2	3	1	1	Purebred breeder	1		Born to dog from Canadian dog breeder (intentional litter)	0	2	1	3	1	2	1	4	1	2	1	-2	1	0	1	2	1	3	0	1	1	1	0	0	0	1	0	0	4	0	1	1	1	1	1	0	0	2	7	20	3
1245	2	2	1	1	Pet store	1		Pet store	0	2	1	3	2	1	1	4	2	2	2	-2	2	2	4	1	2	3	2	1	1	0	1	1	2	1	1	1	11	1	0	1	1	1	1	2	1	1	9	32	2
1688	3	2	1	1	Purebred breeder	1		Born to dog from Canadian dog breeder (intentional litter)	0	2	2	4	2	2	2	6	2	2	2	-2	2	2	4	2	2	4	2	2	2	2	2	2	2	2	2	2	20	2	2	2	2	2	2	2	2	2	18	54	1
2005	3	2	1	1	Purebred breeder	1		Born to dog from Canadian dog breeder (intentional litter)	0	3	2	5	0	1	0	1	4	3	1	-6	0	0	0	3	3	6	0	0	0	0	0	0	0	1	0	0	1	0	0	0	0	0	0	0	0	0	0	7	0
1916	4	2	1	1	Shelter/rescue/vet clinic	1		Born in animal shelter/rescue/vet clinic	0	2	2	4	1	1	0	2	3	3	2	-4	4	4	8	4	4	8	0	0	0	1	0	0	1	1			3	0	1	0	1	0	1	1	1	1	6	27	4
1249	4	2	1	1	Friend/relative/neighbour	1		Friend/neighbour/relative‰Ûªs dog had puppies	0	1	0	1	3	3	0	6	3	3	2	-4	2	1	3	3	2	5	0	0	0	1	0	0	0	1			2	0	1	0	0	0	0	1	0	0	2	15	1
873	2	1	1	2	Purebred breeder	1		Born to dog from Canadian dog breeder (intentional litter)	0	3	2	5	1	0	1	2	3	4	1	-6	1	0	1	2	2	4	2	4	4	2	3	3	2	3	3	4	30	2	3	2	3	2	3	2	1	0	18	54	3
377	4	1	1	2	Purebred breeder	1		Born to dog from Canadian dog breeder (intentional litter)	0	1	1	2	0	0	0	0	3	3	2	-4	0	0	0	2	2	4	2	0	0	0	0	0	0	0	0	0	2	1	2	0	2	0	0	0	0	0	5	9	3
1278	4	1	1	2	Shelter/rescue/vet clinic	1		Don‰Ûªt know	0	2	2	4	2	2	1	5	3	2	3	-2	3	3	6	2	0	2	1	0	1	3	0	1	1	1			8	0	1	0	0	1	2	1	1	1	7	30	1
1160	0	0	1	2	Through online/print/in person advertisement from stranger	1		Born to dog from Canadian dog breeder (intentional litter)	0	4	4	8	4	4	0	8	2	2	3	-1	0	0	0	2	4	6	3	1	0	1	0	4	3	4	0	4	20	0	2	4	0	0	3	0	4	4	17	58	0
628	2	2	1	2	Through online/print/in person advertisement from stranger	1		Born to dog from Canadian dog breeder (intentional litter)	0	2	1	3	1	0	1	2	3	3	4	-2	3	2	5	3	3	6	1	2	1	1	2	1	0	2	2	1	13	2	1	1	2	1	1	1	1	2	12	39	2
663	2	1	1	3	Shelter/rescue/vet clinic	1		Don‰Ûªt know	0	2	2	4	0	0	0	0	3	3	1	-5	1	1	2	2	2	4	0	0	0	0	0	0	0	0	0	0	0	0	0	0	0	0	0	0	0	0	0	5	0
157	3	1	1	3	Shelter/rescue/vet clinic	1		Born to dog from Canadian dog breeder (intentional litter)	0	3	4	7	2	2	2	6	2	2	2	-2	2	2	4	2	2	4	3	2	2	2	2	3	2	2	3	2	23	2	1	1	1	1	1	2	3	3	15	57	2
2041	3	1	1	3	Purebred breeder	1		Born to dog from Canadian dog breeder (intentional litter)	0	1	1	2	0	0	0	0	0	3	0	-3	0	2	2	1	1	2	2	0	0	1	0	1	0	2	0	0	6	1	0	0	0	1	0	0	0	0	2	11	0
2149	3	1	1	3	Purebred breeder	1		Born to dog from Canadian dog breeder (intentional litter)	0	0	0	0	0	0	0	0	0	3	0	-3	0	0	0	3	3	6	0	0	0	0	0	0	0	0	0	0	0	0	0	0	0	0	0	0	0	0	0	3	0
2050	3	1	1	3	Purebred breeder	1		Born to dog from Canadian dog breeder (intentional litter)	0	2	2	4	1	2	0	3	3	1	2	-2	3	3	6	3	3	6	0	0	0	1	0	0	1	2			4	0	1	0	1	0	1	2	1	0	6	27	1
961	3	1	1	3	Purebred breeder	1		Born to dog from Canadian dog breeder (intentional litter)	0	3	2	5	1	2	0	3	3	1	2	-2	3	3	6	3	3	6	0	0	0	0	0	0	0	1			1	0	1	0	1	0	1	1	1	0	5	24	1
2157	4	1	1	3	Friend/relative/neighbour	1		Don‰Ûªt know	0	3	3	6	0	0	0	0	4	4	1	-7	3	3	6	3	3	6	0	0	0	1	0	0	2	1			4	2	3	1	0	0	0	1	0	0	7	22	3
609	2	3	1	3	Pet store	1		Pet store	0	3	3	6	1	1	1	3	3	3	2	-4	3	3	6	3	3	6	0	1	2	1	2	1	1	1	1	1	11	1	2	0	0	0	0	2	2	2	9	37	3
2490	4	3	1	3	Shelter/rescue/vet clinic	1		Born in animal shelter/rescue/vet clinic	0	4	4	8	1	0	0	1	4	4	2	-6	1	1	2	3	3	6	0	0	0	0	0	0	0	0	0	0	0	1	1	0	0	0	0	1	0	0	3	14	0
1652	2	2	1	3	Shelter/rescue/vet clinic	1		Born to a stranger‰Ûªs dog (accidental litter)	0	2	2	4	2	1	1	4	4	3	2	-5	2	2	4	3	3	6	0	0	0	1	0	0	0	1	0	0	2	0	0	0	1	0	0	0	1	0	2	17	0
250	3	2	1	3	Friend/relative/neighbour	1		Friend/neighbour/relative‰Ûªs dog had puppies	0	1	1	2	0	0	0	0	2	2	2	-2	2	3	5	3	2	5	0	0	0	0	0	0	0	1	0	0	1	0	2	0	1	0	0	2	1	1	7	18	3
2478	3	2	1	3	Friend/relative/neighbour	1		Friend/neighbour/relative‰Ûªs dog had puppies	0	2	3	5	2	1	0	3	4	3	1	-6	2	2	4	2	2	4	0	1	0	1	0	1	0	2	0	0	5	0	1	1	0	1	1	2	0	0	6	21	1
1329	1	1	1	4	Shelter/rescue/vet clinic	1		Born in animal shelter/rescue/vet clinic	0	3	1	4	1	1	0	2	3	3	2	-4	1	1	2	3	2	5	0	1	0	0	1	0	0	2	1	0	5	0	2	0	0	1	1	2	0	0	6	20	0
1210	1	1	1	4	Purebred breeder	1		Born to dog from Canadian dog breeder (intentional litter)	0	3	3	6	1	1	0	2	3	3	4	-2	2	2	4	3	3	6	0	0	0	1	1	0	1	3			6	0	1	1	0	1	2	2	1	1	9	31	0
785	2	1	1	4	Found as stray	1		Don‰Ûªt know	0	4	4	8	1	1	1	3	4	4	4	-4	4	4	8	4	4	8	0	0	0	0	0	0	0	4	0	0	4	0	3	1	1	2	1	2	2	2	14	41	0
439	2	1	1	4	Friend/relative/neighbour	1		Friend/neighbour/relative‰Ûªs dog had puppies	0	4	2	6	3	2	2	7	2	3	3	-2	2	2	4	1	2	3	0	1	4	2	4	2	2	4			19	3	3	3	4	2	2	1	2	2	22	59	3
2260	3	1	1	4	Shelter/rescue/vet clinic	1		Don‰Ûªt know	0	2	2	4	0	1	1	2	3	3	2	-4	1	1	2	2	1	3	0	0	0	0	0	0	0	0	0	0	0	1	1	1	1	1	1	1	1	1	9	16	1
1283	4	1	1	4	Shelter/rescue/vet clinic	1		Don‰Ûªt know	0	2	2	4	2	2	2	6	3	3	2	-4	1	1	2	2	2	4	0	0	0	0	0	0	0	0	0	0	0	0	0	0	0	0	0	1	0	0	1	13	0
797	2	3	1	4	Through online/print/in person advertisement from stranger	1		Don‰Ûªt know	0	3	3	6	0	0	0	0	4	2	2	-4	0	0	0	3	3	6	0	1	1	2	1	0	1	3	0	0	9	0	1	0	0	0	1	0	2	1	5	22	4
1341	2	3	1	4	Shelter/rescue/vet clinic	1		Born in animal shelter/rescue/vet clinic	0	3	4	7	4	4	3	11	2	2	2	-2	4	4	8	4	3	7	0	1	0	2	2	3	4	3	0	4	19	4	4	3	3	4	4	1	0	0	23	73	2
849	2	0	1	4	Friend/relative/neighbour	1		Friend/neighbour/relative‰Ûªs dog had puppies	0	3	3	6	1	1	0	2	3	3	2	-4	0	0	0	2	3	5	0	0	0	0	1	0	0	1			2	0	1	0	0	1	1	0	2	2	7	18	0
2188	3	1	1	5	Friend/relative/neighbour	1		Born to dog from Canadian dog breeder (intentional litter)	0	1	2	3	0	1	2	3	0	1	2	1	0	1	1	1	3	4	0	3	0	0	0	1	2	0	1	1	8	0	1	1	0	2	2	3	3	1	13	33	3
464	1	2	1	5	Pet store	1		Don‰Ûªt know	0	1	1	2	1	2	1	4	3	3	3	-3	0	0	0	2	1	3	0	1	0	0	0	0	0	0	0	0	1	0	1	0	0	0	0	0	0	0	1	8	0
748	3	1	1	6	Friend/relative/neighbour	1		Born to dog from Canadian dog breeder (intentional litter)	0	3	3	6	1	1	1	3	4	4	2	-6	2	2	4	2	4	6	0	0	0	1	0	1	0	2	1	1	6	2	1	0	0	1	0	2	0	1	7	26	0
2056	3	1	1	6	Shelter/rescue/vet clinic	1		Don‰Ûªt know	0	2	2	4	1	1	0	2	3	3	3	-3	1	3	4	1	1	2	0	0	0	0	0	0	0	1	1	1	3	1	1	1	1	1	1	1	1	1	9	21	1
744	2	3	1	6	Friend/relative/neighbour	1		Don‰Ûªt know	0	3	2	5	0	2	0	2	3	3	2	-4	1	1	2	2	2	4	0	0	0	0	1	1	0	1	0	0	3	0	2	0	0	0	1	1	0	0	4	16	4
725	3	3	1	6	Friend/relative/neighbour	1		Friend/neighbour/relative‰Ûªs dog had puppies	0	4	3	7	2	2	1	5	3	2	3	-2	1	2	3	2	2	4	1	2	0	3	2	3	3	3	2	2	21	2	4	2	2	2	1	3	2	1	19	57	3
270	3	2	1	6	Purebred breeder	1		Born to dog from international dog breeder (intentional litter)	0	1	1	2	0	0	0	0	2	2	2	-2	2	2	4	2	2	4	2	0	0	0	0	1	0	2	0		5	1	1	1	1	2	1	2	0	0	9	22	0
401	3	2	1	6	Purebred breeder	1		Born to dog from Canadian dog breeder (intentional litter)	0	3	2	5	1	1	2	4	2	2	3	-1	2	2	4	3	3	6	0	1	1	1	2	0	0	1	1	1	8	1	1	0	1	0	0	2	3	2	10	36	0
2444	3	2	1	6	Purebred breeder	1		Born to dog from Canadian dog breeder (intentional litter)	0	1	1	2	0	1	1	2	2	2	2	-2	3	3	6	3	3	6	1	0	1	0	1	1	0	2	1	2	9	1	1	0	0	1	1	1	3	3	11	34	0
1246	3	2	1	6	Purebred breeder	1		Born to dog from Canadian dog breeder (intentional litter)	0	1	1	2	1	1	2	4	2	2	3	-1	3	3	6	3	4	7	2	2	1	1	2	1	0	1	1	2	13	2	1	1	1	2	1	2	3	1	14	45	0
1991	3	1	1	7	Shelter/rescue/vet clinic	1		Born in animal shelter/rescue/vet clinic	0	2	2	4	2	2	1	5	1	2	1	-2	1	2	3	1	3	4	3	1	1	2	3	2	2	1	3	1	19	2	1	2	1	3	1	2	1	3	16	49	2
379	2	3	1	7	Pet store	1		Born to dog from Canadian dog breeder (intentional litter)	0	3	1	4	1	0	0	1	4	3	1	-6	0	0	0	0	0	0	0	0	0	0	1	0	0	0	0	0	1	0	0	1	0	0	0	0	0	0	1	1	3
732	3	2	1	7	Shelter/rescue/vet clinic	1		Born to dog living on the streets/found/stray	0	3	2	5	2	2	2	6	2	1	2	-1	2	2	4	2	2	4	1	2	0	2	1	2	1	2	0	0	11	1	1	1	1	1	2	2	2	2	13	42	1
369	4	2	1	7	Shelter/rescue/vet clinic	1		Born in animal shelter/rescue/vet clinic	0	2	2	4	1	1	1	3	3	2	2	-3	1	1	2	2	2	4	2	1	0	2	1	2	2	3	1	1	15	2	2	2	2	3	2	3	1	0	17	42	3
1570	2	3	1	8	Shelter/rescue/vet clinic	1		Friend/neighbour/relative‰Ûªs dog had puppies	0	3	4	7	3	3	3	9	3	3	3	-3	3	3	6	3	3	6	3	3	3	4	4	4	4	3	3	4	35	3	3	3	3	2	3	4	3	4	28	88	3
143	3	2	1	8	Purebred breeder	1		Born to dog from Canadian dog breeder (intentional litter)	0	2	2	4	2	4	2	8	2	4	4	-2	2	3	5	3	2	5	2	2	2	3	3	3	2	2	2	2	23	2	2	3	3	2	2	4	2	2	22	65	1
332	4	2	1	9	Shelter/rescue/vet clinic	1		Don‰Ûªt know	0	1	1	2	1	1	1	3	3	3	2	-4	2	2	4	2	2	4	2	2	2	2	2	2	2	2	2	2	20	1	1	1	1	1	1	1	1	1	9	38	0
661	2	1	1	10	Friend/relative/neighbour	1		Born to dog from Canadian dog breeder (intentional litter)	0	3	3	6	2	3	1	6	1	0	1	0	3	3	6	2	2	4	2	3	0	1	0	2	1	2	3	2	16	1	0	1	0	2	1	2	2	1	10	48	0
2253	4	1	1	10	Friend/relative/neighbour	1		Friend/neighbour/relative‰Ûªs dog had puppies	0	1	1	2	3	0	0	3	3	4	2	-5	0	2	2	2	2	4	1	0	0	1	0	3	1	3	0	1	10	1	0	2	0	2	1	3	1	0	10	26	0
385	4	1	1	10	Shelter/rescue/vet clinic	1		Born in animal shelter/rescue/vet clinic	0	0	3	3	1	1	0	2	3	3	0	-6	0	0	0	2	0	2	0	0	0	3	0	0	0	0	0	0	3	0	0	0	0	1	0	0	0	0	1	5	4
121	3	2	1	10	Pet store	1		Pet store	0	3	3	6	1	2	1	4	4	4	2	-6	2	2	4	2	2	4	3	2	2	2	3	2	2	2	2		20	2	2	2	2	2	2	2	2	2	18	50	2
1431	4	1	1	13	Friend/relative/neighbour	1		Friend/neighbour/relative‰Ûªs dog had puppies	0	2	4	6	2	2	0	4	4	2	3	-3	3	2	5	4	3	7	0	1	0	1	0	0	1	3	0	1	7	0	1	0	0	1	1	3	0	0	6	32	0
1972	4	1	1	14	Friend/relative/neighbour	1		Friend/neighbour/relative‰Ûªs dog had puppies	0	1	1	2	1	0	0	1	1	1	0	-2	0	0	0	0	1	1	0	0	0	0	0	0	0	0	0	0	0	0	0	0	0	0	0	0	0	0	0	2	0
2116	4	1	1	15	Friend/relative/neighbour	1		Born to dog from Canadian dog breeder (intentional litter)	0	3	3	6	1	1	0	2	4	4	3	-5	2	3	5	2	2	4	2	1	0	3	0	2	2	3			13	2	2	1	0	2	2	3	0	0	12	37	4
511	2	1	1	20	Friend/relative/neighbour	1		Pet store	0	4	4	8	4	4	4	12	4	4	4	-4	4	4	8	4	4	8	4	4	4	4	4	4	4	4	4		36	4	4	4	4	4	4	4	4	4	36	104	0
2290	3	1	1	0.5	Purebred breeder	1		Born to dog from Canadian dog breeder (intentional litter)	0	3	2	5	2	2	3	7	3	3	3	-3	3	4	7	4	4	8	0	0	0	1	0	0	0	1	1	1	4	1	2	2	2	1	1	2	3	2	16	44	0
926	3	1	0	3	Shelter/rescue/vet clinic	0	iran	Born to a stranger‰Ûªs dog (accidental litter)	1	4	1	5	4	2	0	6	0	0	4	4	4	4	8	4	4	8	0	0	0	0	0	0	0	2			2	0	0	0	0	0	2	1	1	0	4	37	0
1236	2	2	0	5	Shelter/rescue/vet clinic	0	korea	Born to dog living on the streets/found/stray	1	3	0	3	1	0	2	3	4	0	0	-4	1	1	2	3	2	5	0	4	4	0	3	1	0	0	0	2	14	0	3	0	0	1	0	0	4	2	10	33	0
1669	3	1	0	9	Shelter/rescue/vet clinic	0	usa	Don‰Ûªt know	1	0	0	0	0	1	0	1	1	2	1	-2	1	2	3	0	0	0	1	0	1	1	0	1	0	1	0	1	6	0	0	1	1	0	0	2	0	0	4	12	3
2143	4	1	0	1	Shelter/rescue/vet clinic	1		Don‰Ûªt know	0	2	1	3	1	2	0	3	3	2	1	-4	1	1	2	2	2	4	0	1	0	1	1	1	1	2			7	1	1	1	0	1	1	1	1	0	7	22	1
1756	3	0	0	2	Shelter/rescue/vet clinic	1		Born in animal shelter/rescue/vet clinic	0	3	2	5	1	1	0	2	4	4	1	-7	1	1	2	4	3	7	1	0	0	0	0	1	1	2	0	1	6	0	0	1	0	1	0	1	0	0	3	18	1
1238	4	1	0	3	Friend/relative/neighbour	1		Friend/neighbour/relative‰Ûªs dog had puppies	0	2	0	2	1	0	1	2	1	2	3	0	3	2	5	2	2	4	0	0	1	0	0	1	0	2			4	4	3	0	1	1	4	3	0	2	18	35	0
1006	3	3	0	3	Shelter/rescue/vet clinic	1		Born in animal shelter/rescue/vet clinic	0	4	4	8	1	3	1	5	3	3	3	-3	3	4	7	4	4	8	0	1	1	1	1	0	1	0			5	0	1	0	0	0	1	0	1	1	4	34	0
234	3	3	0	3	Shelter/rescue/vet clinic	1		Born in animal shelter/rescue/vet clinic	0	3	3	6	2	3	2	7	3	3	3	-3	3	3	6	4	4	8	0	1	1	1	1	0	1	0			5	1	1	0	0	0	2	1	2	1	8	37	1
147	3	3	0	3	Shelter/rescue/vet clinic	1		Born in animal shelter/rescue/vet clinic	0	4	4	8	1	3	2	6	3	3	3	-3	3	4	7	4	4	8	0	1	1	0	1	0	0	0			3	0	1	0	0	0	1	0	1	1	4	33	0
21	2	2	0	3	Through online/print/in person advertisement from stranger	1		Born to dog from international dog breeder (intentional litter)	0	3	4	7	3	4	4	11	3	4	4	-3	3	3	6	4	4	8	2	3	2	2	1	2	2	2	2	3	21	3	2	3	4	4	3	3	4	4	30	80	2
305	4	2	0	3	Through online/print/in person advertisement from stranger	1		Don‰Ûªt know	0	2	1	3	1	1	1	3	3	3	2	-4	1	2	3	1	2	3	1	2	2	2	2	2	1	2	2	1	17	1	2	1	1	1	2	3	2	2	15	40	4
1206	2	1	0	4	Through online/print/in person advertisement from stranger	1		Born to a stranger‰Ûªs dog (accidental litter)	0	3	2	5	1	2	0	3	3	2	2	-3	2	3	5	3	3	6	0	0	0	0	0	0	0	0	1	1	2	0	2	0	0	0	1	0	1	0	4	22	0
1003	0	0	0	4	Through online/print/in person advertisement from stranger	1		Don‰Ûªt know	0	3	1	4	0	2	0	2	3	3	4	-2	4	4	8	3	3	6	0	1	1	0	0	0	0	1			3	1	2	0	0	0	0	2	3	3	11	32	0
611	3	2	0	4	Friend/relative/neighbour	1		Friend/neighbour/relative‰Ûªs dog had puppies	0	2	3	5	0	1	1	2	3	3	2	-4	1	1	2	2	3	5	0	0	0	0	0	0	0	1		1	2	0	0	0	0	1	1	1	0	0	3	15	0
2073	3	1	0	5	Purebred breeder	1		Born to dog from Canadian dog breeder (intentional litter)	0	0	0	0	0	1	1	2	4	0	4	0	0	0	0	1	1	2	1	0	0	0	0	1	1	1	3	0	7	1	0	0	0	2	3	3	2	1	12	23	0
1726	3	2	0	5	Shelter/rescue/vet clinic	1		Don‰Ûªt know	0	3	2	5	0	0	0	0	4	4	0	-8	0	0	0	3	2	5	0	0	0	0	0	1	1	2	0	0	4	1	0	0	0	1	0	2	0	0	4	10	0
331	3	2	0	11	Friend/relative/neighbour	1		Friend/neighbour/relative‰Ûªs dog had puppies	0	1	1	2	2	1	0	3	2	0	2	0	0	0	0	1	1	2	0	0	0	0	0	0	1	0			1	0	2	0	0	0	2	1	2	2	9	17	0
1583	2	1	0	13	Friend/relative/neighbour	1		Friend/neighbour/relative‰Ûªs dog had puppies	0	3	3	6	2	3	0	5	2	2	3	-1	1	1	2	3	3	6	2	1	1	2	2	2	3	4	1	1	19	1	3	3	0	2	1	3	0	0	13	50	0
1488	1	1	1	2	Shelter/rescue/vet clinic	1		Born to dog from international dog breeder (intentional litter)	0	1	2	3	1	2	0	3	3	2	1	-4	2	1	3	2	1	3	0	2	2	1	2	0	3	2	1	2	15	2	1	1	2	0	2	3	1	2	14	37	2
231	4	3	1	3	Friend/relative/neighbour	1		Born to dog from Canadian dog breeder (intentional litter)	0	2	3	5	2	1	0	3	3	3	2	-4	3	3	6	3	3	6	4	3	1	4	2	1	3	2	0	0	20	4	2	4	1	3	4	3	0	0	21	57	1
444	4	3	1	3	Friend/relative/neighbour	1		Friend/neighbour/relative‰Ûªs dog had puppies	0	4	3	7	1	2	0	3	4	3	3	-4	3	1	4	3	3	6	2	3	0	4	1	1	3	3	3	2	22	1	2	3	1	3	4	2	0	0	16	54	3
57	3	2	1	4	Purebred breeder	1		Born to dog from Canadian dog breeder (intentional litter)	0	2	2	4	1	1	0	2	3	3	2	-4	2	3	5	3	3	6	0	0	0	1	0	0	1	0	0	0	2	0	1	1	1	1	1	1	0	0	6	21	0
216	3	2	1	4	Purebred breeder	1		Born to dog from Canadian dog breeder (intentional litter)	0	2	2	4	0	0	0	0	3	3	2	-4	2	2	4	3	3	6	0	0	0	1	0	0	1	0	0	0	2	1	0	0	0	0	1	1	0	0	3	15	0
480	2	2	1	5	Purebred breeder	1		Born to dog from Canadian dog breeder (intentional litter)	0	4	3	7	2	3	4	9	4	3	2	-5	4	3	7	2	3	5	1	2	2	1	2	2	2	2	3	2	19	2	2	2	2	1	2	1	2	1	15	57	3
2003	3	1	1	6	Purebred breeder	1		Born to dog from Canadian dog breeder (intentional litter)	0	1	1	2	1	1	1	3	1	1	1	-1	1	1	2	1	1	2	1	1	1	1	1	1	0	1	1	1	9	1	1	1	0	1	1	0	1	1	7	24	0
1524	3	1	1	6	Purebred breeder	1		Born to dog from Canadian dog breeder (intentional litter)	0	3	3	6	1	1	1	3	1	1	1	-1	1	1	2	1	1	2	1	1	1	1	1	1	1	1	2	1	11	1	1	1	1	1	0	1	1	1	8	31	1
2006	4	1	1	7	Pet store	1		Born to dog from Canadian dog breeder (intentional litter)	0	3	3	6	0	0	0	0	4	4	3	-5	0	0	0	4	4	8	0	0	0	1	0	0	1	1	0	0	3	0	0	0	0	0	0	0	0	0	0	12	0
2312	3	2	1	7	Friend/relative/neighbour	1		Born to dog from Canadian dog breeder (intentional litter)	0	2	3	5	1	0	0	1	3	2	1	-4	3	3	6	2	1	3	0	2	0	0	3	1	0	3	0	1	10	1	2	0	0	0	2	1	1	0	7	28	0
371	1	3	1	15	Purebred breeder	1		Born to dog from Canadian dog breeder (intentional litter)	0	2	0	2	1	1	2	4	1	1	0	-2	0	0	0	0	0	0	0	0	1	2	0	0	0	0	1	1	5	2	2	3	2	2	3	2	2	3	21	30	2
780	2	2	0	5	Shelter/rescue/vet clinic	1		Born in animal shelter/rescue/vet clinic	0	2	2	4	2	1	0	3	2	2	3	-1	0	4	4	2	2	4	1	1	0	1	1	0	2	3		1	10	2	0	1	0	2	1	1	0	0	7	31	4
1802	3	2	1	9	Through online/print/in person advertisement from stranger	1		Born to dog from Canadian dog breeder (intentional litter)	0	3	2	5	0	1	0	1	3	2	2	-3	1	1	2	2	2	4	0	0	0	1	0	0	1	1		0	3	1	0	1	0	0	1	1	0	0	4	16	0
1412	2	2	0	5	Purebred breeder	1		Born to dog from Canadian dog breeder (intentional litter)	0	2	1	3	0	0	0	0	3	2	3	-2	0	0	0	4	2	6	0	0	0	0	0	0	0	1	0	0	1	0	1	0	0	0	0	0	0	0	1	9	0
225	2	0	0	15	Pet store	1		Pet store	0	2	3	5	2	3	2	7	3	3	2	-4	3	3	6	2	3	5	3	1	0	1	1	3	2	2	2	1	16	2	1	2	1	1	3	1	1	1	13	48	4
2141	4	1	1	2	Friend/relative/neighbour	1		Born to dog from Canadian dog breeder (intentional litter)	0	3	4	7	2	1	1	4	4	4	2	-6	2	2	4	3	3	6	3	3	2	3	2	3	4	4	4	4	32	0	0	0	0	1	2	1	1	1	6	53	0
1378	3	3	1	5	Purebred breeder	1		Born to dog from Canadian dog breeder (intentional litter)	0	1	1	2	0	0	0	0	3	3	1	-5	0	0	0	1	0	1	0	0	0	0	0	0	0	0	0	0	0	1	3	1	0	1	1	4	1	3	15	13	0
1270	0	0	1	7	Shelter/rescue/vet clinic	1		Born to dog living on the streets/found/stray	0	4	4	8	1	2	1	4	3	4	2	-5	1	2	3	4	3	7	0	0	0	1	0	1	0	2		0	4	0	2	1	0	1	0	0	1	2	7	28	0
419	2	2	0	3	Pet store	0	korea	Pet store	0	3	3	6	0	0	0	0	2	2	4	0	4	4	8	4	4	8	1	0	0	3	0	3	3	3	0	0	13	1	3	1	0	2	2	2	2	1	14	49	3
562	2	1	1	0.5	Friend/relative/neighbour	0	mexico	Friend/neighbour/relative‰Ûªs dog had puppies	0	4	4	8	0	2	3	5	2	1	4	1	1	1	2	4	4	8	0	1	1	0	1	0	0	0			3	0	1	0	1	1	2	1	2	2	10	37	0
734	4	1	1	4	Friend/relative/neighbour	0	usa	Don‰Ûªt know	0	0	1	1	0	0	0	0	3	3	0	-6	0	2	2	1	1	2	0	0	0	0	0	0	0	0	0	0	0	0	0	0	0	0	0	0	0	0	0	-1	0
874	3	3	1	5	Friend/relative/neighbour	0	usa	Born to dog from international dog breeder (intentional litter)	0	3	2	5	1	1	0	2	4	4	1	-7	2	2	4	2	4	6	0	0	0	0	0	1	0	2			3	2	1	1	0	1	1	1	0	1	8	21	0
1302	3	3	1	6	Purebred breeder	0	usa	Born to dog from international dog breeder (intentional litter)	0	1	1	2	1	1	0	2	3	3	2	-4	3	3	6	3	4	7	0	1	1	2	1	0	0	1	1	0	7	1	1	1	0	1	1	2	1	0	8	28	0
1685	2	1	0	1	Friend/relative/neighbour	1		Born to dog from Canadian dog breeder (intentional litter)	0	3	2	5	1	1	1	3	1	1	1	-1	1	1	2	1	1	2	1	1	0	0	0	0	0	0	1	1	4	0	1	1	1	1	0	1	2	0	7	22	1
1202	3	0	0	1	Friend/relative/neighbour	1		Friend/neighbour/relative‰Ûªs dog had puppies	0	4	4	8	1	0	1	2	3	2	2	-3	3	3	6	3	3	6	0	0	0	0	0	0	0	1	0	0	1	1	0	0	0	1	0	1	0	0	3	23	4
342	2	2	0	1	Friend/relative/neighbour	1		Friend/neighbour/relative‰Ûªs dog had puppies	0	2	4	6	0	2	1	3	3	3	2	-4	2	0	2	3	4	7	1	0	0	1	0	2	1	3	1	1	10	0	2	1	0	0	2	0	1	0	6	30	4
1603	2	2	0	1	Purebred breeder	1		Born to dog from Canadian dog breeder (intentional litter)	0	4	3	7	1	1	2	4	4	2	2	-4	1	1	2	4	4	8	1	1	0	1	0	1	1	1	0	0	6	0	1	0	1	0	0	1	1	1	5	28	0
1807	3	2	0	1	Friend/relative/neighbour	1		Friend/neighbour/relative‰Ûªs dog had puppies	0	3	3	6	1	1	2	4	3	1	4	0	4	4	8	4	4	8	0	0	0	0	0	0	0	0			0	0	0	0	0	0	0	1	0	0	1	27	1
592	3	2	0	1	Friend/relative/neighbour	1		Friend/neighbour/relative‰Ûªs dog had puppies	0	4	4	8	1	1	0	2	4	4	0	-8	0	0	0	4	4	8	0	0	0	0	0	1	1	3			5	1	1	0	0	0	0	3	1	1	7	22	4
364	3	2	0	1	Shelter/rescue/vet clinic	1		Don‰Ûªt know	0	4	4	8	1	2	0	3	4	4	3	-5	1	4	5	4	4	8	0	0	0	1	0	1	1	1	0	0	4	0	1	1	1	1	0	1	1	1	7	30	3
672	4	2	0	1	Friend/relative/neighbour	1		Born to dog from Canadian dog breeder (intentional litter)	0	0	0	0	1	1	1	3	3	3	2	-4	4	4	8	3	3	6	0	0	0	2	0	0	2	2			6	0	0	0	0	0	0	1	1	0	2	21	4
365	3	1	0	2	Purebred breeder	1		Born to dog from Canadian dog breeder (intentional litter)	0	2	2	4	1	2	1	4	3	2	1	-4	2	3	5	3	2	5	1	0	0	1	0	1	1	1	0	0	5	1	0	1	1	1	1	1	0	0	6	25	0
2075	4	1	0	2	Offspring of another dog in my household	1		Born to dog in my household	0	1	0	1	0	1	0	1	1	2	1	-2	2	3	5	3	2	5	0	0	0	0	0	0	1	1	1	0	3	0	1	0	0	0	0	1	0	0	2	15	2
678	2	3	0	2	Purebred breeder	1		Born to dog from Canadian dog breeder (intentional litter)	0	2	2	4	1	1	0	2	4	3	1	-6	2	2	4	2	2	4	0	0	0	1	1	1	0	1			4	0	2	1	0	0	2	3	1	0	9	21	0
777	2	3	0	2	Shelter/rescue/vet clinic	1		Born to dog from Canadian dog breeder (intentional litter)	0	1	1	2	2	2	2	6	2	2	2	-2	2	1	3	2	2	4	2	2	2	2	2	1	2	1	3	2	19	2	2	2	2	2	1	2	2	2	17	49	2
484	3	3	0	2	Shelter/rescue/vet clinic	1		Born to a stranger‰Ûªs dog (accidental litter)	0	2	3	5	1	1	0	2	2	2	2	-2	0	1	1	2	2	4	0	1	0	1	1	2	0	3		1	9	0	1	0	0	0	0	2	0	0	3	22	4
630	3	0	0	2	Purebred breeder	1		Born to dog from Canadian dog breeder (intentional litter)	0	0	1	1	1	1	2	4	1	1	2	0	1	1	2	2	1	3	1	1	2	2	1	2	1	1	1	1	13	1	2	1	1	1	1	2	1	1	11	34	1
2099	4	0	0	2	Through online/print/in person advertisement from stranger	1		Born to a stranger‰Ûªs dog (accidental litter)	0	3	3	6	1	1	0	2	1	1	1	-1	3	3	6	3	4	7	2	1	2	2	0	1	1	2		1	12	1	3	2	1	2	1	1	0	0	11	43	4
339	2	2	0	2	Purebred breeder	1		Born to dog from Canadian dog breeder (intentional litter)	0	2	3	5	2	2	2	6	2	3	2	-3	3	1	4	3	2	5	3	2	3	3	2	1	3	3	2	2	24	2	2	2	3	1	3	3	2	3	21	62	2
743	2	2	0	2	Purebred breeder	1		Born to dog from Canadian dog breeder (intentional litter)	0	3	3	6	1	1	0	2	3	3	1	-5	0	0	0	2	2	4	0	0	1	0	1	1	0	2	0	0	5	0	1	1	0	2	1	2	0	2	9	21	1
254	2	2	0	2	Through online/print/in person advertisement from stranger	1		Born to a stranger‰Ûªs dog (accidental litter)	0	2	3	5	0	0	0	0	2	2	3	-1	1	0	1	2	2	4	1	2	0	2	0	2	2	2	0	1	12	2	1	2	0	3	1	4	3	2	18	39	0
367	2	2	0	2	Shelter/rescue/vet clinic	1		Born to dog from Canadian dog breeder (intentional litter)	0	3	2	5	1	2	1	4	3	3	2	-4	3	3	6	3	3	6	0	0	0	1	0	0	0	0	0	1	2	2	2	1	1	1	2	2	2	1	14	33	0
442	2	2	0	2	Through online/print/in person advertisement from stranger	1		Don‰Ûªt know	0	3	3	6	1	1	1	3	3	3	2	-4	1	1	2	1	3	4	0	1	0	1	1	1	0	1	1	1	7	1	1	0	1	1	1	1	1	1	8	26	0
723	2	2	0	2	Purebred breeder	1		Born to dog from Canadian dog breeder (intentional litter)	0	2	1	3	1	1	1	3	1	2	2	-1	1	1	2	1	2	3	0	1	1	0	0	1	0	1	1	1	6	1	2	1	1	1	1	2	2	1	12	28	3
502	3	2	0	2	Shelter/rescue/vet clinic	1		Born to dog living on the streets/found/stray	0	3	3	6	2	1	1	4	2	1	3	0	2	2	4	3	3	6	0	0	0	0	0	0	0	1	0	0	1	0	1	0	0	0	1	0	0	0	2	23	0
768	3	2	0	2	Shelter/rescue/vet clinic	1		Don‰Ûªt know	0	3	2	5	1	1	0	2	3	3	2	-4	1	1	2	2	2	4	0	1	1	1	1	0	0	1			5	1	1	1	0	1	1	1	0	0	6	20	2
578	3	2	0	2	Through online/print/in person advertisement from stranger	1		Born to dog from Canadian dog breeder (intentional litter)	0	3	2	5	1	1	1	3	4	3	2	-5	1	2	3	2	2	4	0	0	0	1	0	0	1	2	0	0	4	1	2	0	0	0	2	1	1	1	8	22	0
534	4	2	0	2	Shelter/rescue/vet clinic	1		Born to dog from Canadian dog breeder (intentional litter)	0	1	2	3	2	2	1	5	2	2	1	-3	2	2	4	2	2	4	2	3	2	3	3	3	3	2	3	2	26	2	1	1	1	1	2	1	1	1	11	50	3
2535	4	2	0	2	Purebred breeder	1		Born to dog from Canadian dog breeder (intentional litter)	0	2	3	5	1	2	1	4	2	2	2	-2	1	2	3	3	3	6	0	0	0	1	0	0	1	0	0	0	2	0	1	0	0	0	1	1	0	0	3	21	4
1656	2	1	0	3	Shelter/rescue/vet clinic	1		Born to dog from Canadian dog breeder (intentional litter)	0	3	3	6	0	1	0	1	4	4	2	-6	2	2	4	2	2	4	0	0	0	0	0	0	0	0	0	0	0	0	1	0	0	0	1	1	1	0	4	13	0
418	3	1	0	3	Pet store	1		Pet store	0	2	2	4	1	1	1	3	3	3	2	-4	2	2	4	3	3	6	0	1	1	1	1	1	1	2			8	0	1	0	0	1	1	2	1	0	6	27	0
2179	3	1	0	3	Shelter/rescue/vet clinic	1		Born to a stranger‰Ûªs dog (accidental litter)	0	1	1	2	0	1	0	1	2	0	1	-1	2	2	4	3	3	6	1	0	0	2	0	2	2	0	0	0	7	1	4	1	0	0	0	1	0	1	8	27	0
2185	4	1	0	3	Shelter/rescue/vet clinic	1		Born in animal shelter/rescue/vet clinic	0	1	2	3	0	0	1	1	4	4	1	-7	1	1	2	1	2	3	0	0	0	0	0	1	0	1	0	0	2	0	1	0	1	1	0	1	0	0	4	8	0
2082	4	1	0	3	Through online/print/in person advertisement from stranger	1		Born to dog from Canadian dog breeder (intentional litter)	0	2	3	5	0	0	0	0	3	3	3	-3	3	2	5	2	2	4	0	0	0	0	0	3	0	2			5	1	0	0	1	2	1	3	0	0	8	24	0
600	4	1	0	3	Shelter/rescue/vet clinic	1		Born to a stranger‰Ûªs dog (accidental litter)	0	2	1	3	1	2	0	3	3	2	2	-3	1	1	2	2	2	4	0	1	0	1	1	0	0	1			4	0	2	0	0	1	1	2	2	1	9	22	4
1218	4	1	0	3	Shelter/rescue/vet clinic	1		Born to dog from Canadian dog breeder (intentional litter)	0	4	4	8	1	1	1	3	3	2	2	-3	2	2	4	3	3	6	2	0	0	2	0	3	1	4	1	0	13	0	1	1	0	2	1	3	0	0	8	39	0
106	3	3	0	3	Shelter/rescue/vet clinic	1		Born in animal shelter/rescue/vet clinic	0	4	4	8	2	2	0	4	4	3	4	-3	1	3	4	4	3	7	0	0	0	1	0	2	2	3	2	1	11	0	4	0	0	1	1	2	1	1	10	41	0
357	2	2	0	3	Shelter/rescue/vet clinic	1		Born to dog living on the streets/found/stray	0	3	3	6	1	2	2	5	2	1	3	0	0	1	1	3	4	7	0	0	1	1	1	0	2	1	2	1	9	0	1	0	0	0	0	1	0	0	2	30	4
1503	2	2	0	3	Shelter/rescue/vet clinic	1		Born in animal shelter/rescue/vet clinic	0	3	4	7	1	2	2	5	3	3	3	-3	2	2	4	3	2	5	1	2	3	0	2	2	1	3			14	1	3	0	2	3	3	2	3	1	18	50	0
1630	3	2	0	3	Purebred breeder	1		Born in animal shelter/rescue/vet clinic	0	3	4	7	2	2	1	5	0	3	2	-1	3	3	6	1	2	3	3	3	2	3	0	0	2	2	0	0	15	2	1	0	3	1	3	3	3	1	17	52	0
752	3	2	0	3	Through online/print/in person advertisement from stranger	1		Born to dog from Canadian dog breeder (intentional litter)	0	4	4	8	2	1	0	3	3	2	3	-2	3	4	7	3	3	6	0	0	0	2	0	0	2	0			4	0	3	0	1	0	1	2	4	1	12	38	0
2017	4	2	0	3	Through online/print/in person advertisement from stranger	1		Born to dog from Canadian dog breeder (intentional litter)	0	2	0	2	0	0	0	0	3	3	1	-5	3	4	7	4	4	8	0	0	0	0	0	1	2	2	0	0	5	0	1	1	0	1	1	2	1	1	8	25	0
1996	4	2	0	3	Purebred breeder	1		Born to dog from Canadian dog breeder (intentional litter)	0	4	2	6	1	1	1	3	3	3	2	-4	0	0	0	3	3	6	0	0	0	0	0	1	0	2	1	1	5	0	1	0	0	1	1	0	0	0	3	19	0
2022	3	1	0	4	Shelter/rescue/vet clinic	1		Born to dog from Canadian dog breeder (intentional litter)	0	1	0	1	0	1	0	1	3	3	1	-5	1	2	3	3	1	4	0	0	0	0	0	0	0	0	0	0	0	1	1	1	1	0	1	1	1	0	7	11	1
2013	4	1	0	4	Through online/print/in person advertisement from stranger	1		Born to dog from Canadian dog breeder (intentional litter)	0	2	1	3	1	1	0	2	3	3	2	-4	3	3	6	2	3	5	0	0	0	0	0	0	1	2	0	1	4	1	2	0	0	0	1	2	0	0	6	22	4
1162	3	0	0	4	Pet store	1		Born to dog from Canadian dog breeder (intentional litter)	0	2	2	4	1	1	1	3	3	3	3	-3	2	2	4	1	2	3	0	1	1	1	2	1	1	1	1	1	10	1	1	1	1	1	1	2	1	0	9	30	0
164	2	2	0	4	Purebred breeder	1		Born to dog from Canadian dog breeder (intentional litter)	0	3	2	5	2	1	0	3	2	2	2	-2	3	3	6	1	2	3	0	0	0	0	0	1	1	1	0	0	3	1	2	1	1	1	2	2	4	3	17	35	0
523	4	2	0	4	Friend/relative/neighbour	1		Friend/neighbour/relative‰Ûªs dog had puppies	0	0	1	1	1	1	0	2	3	2	1	-4	2	2	4	3	3	6	0	1	1	1	1	0	1	1	0	1	7	1	0	1	0	1	1	1	0	0	5	21	4
1614	4	2	0	4	Purebred breeder	1		Born to dog from Canadian dog breeder (intentional litter)	0	1	0	1	0	0	0	0	3	2	2	-3	4	4	8	3	3	6	0	0	0	0	0	0	1	0	0	1	2	0	1	0	0	0	1	0	3	0	5	19	0
1212	2	1	0	5	Shelter/rescue/vet clinic	1		Born in animal shelter/rescue/vet clinic	0	3	3	6	1	2	0	3	4	3	2	-5	2	3	5	2	3	5	0	0	0	1	0	0	0	3	0	0	4	1	2	2	1	0	1	1	2	2	12	30	0
264	2	1	0	5	Shelter/rescue/vet clinic	1		Born to dog from Canadian dog breeder (intentional litter)	0	3	3	6	0	0	1	1	3	3	2	-4	3	4	7	4	3	7	0	0	0	1	0	2	1	2			6	1	1	2	3	1	2	2	2	0	14	37	0
1626	3	1	0	5	Through online/print/in person advertisement from stranger	1		Friend/neighbour/relative‰Ûªs dog had puppies	0	4	4	8	1	1	1	3	3	2	3	-2	1	3	4	4	4	8	0	0	0	1	0	3	1	1			6	2	2	0	1	3	1	1	4	0	14	41	0
559	3	1	0	5	Friend/relative/neighbour	1		Friend/neighbour/relative‰Ûªs dog had puppies	0	3	3	6	0	0	0	0	4	3	2	-5	2	3	5	4	4	8	0	1	0	0	0	0	0	0	0	0	1	0	0	0	0	1	0	1	0	1	3	18	4
2007	4	1	0	5	Purebred breeder	1		Born to dog from Canadian dog breeder (intentional litter)	0	3	2	5	2	3	3	8	1	0	3	2	2	2	4	2	4	6	0	1	0	1	0	1	1	1	1	0	6	0	2	1	1	1	1	1	0	0	7	38	0
287	4	1	0	5	Friend/relative/neighbour	1		Friend/neighbour/relative‰Ûªs dog had puppies	0	3	3	6	1	1	0	2	3	3	2	-4	2	3	5	3	4	7	3	3	2	3	0	0	2	0			13	1	1	1	2	4	3	3	2	1	18	47	0
296	4	1	0	5	Friend/relative/neighbour	1		Friend/neighbour/relative‰Ûªs dog had puppies	0	0	1	1	1	2	0	3	3	3	2	-4	2	2	4	2	2	4	0	1	0	1	1	1	1	1	0	1	7	1	1	1	0	1	1	2	2	0	9	24	4
698	2	2	0	5	Purebred breeder	1		Born to dog from Canadian dog breeder (intentional litter)	0	3	3	6	2	1	0	3	4	3	2	-5	2	3	5	2	2	4	0	0	0	1	0	1	1	2			5	1	4	0	1	1	2	3	4	0	16	34	4
1284	3	2	0	5	Friend/relative/neighbour	1		Born to a stranger‰Ûªs dog (accidental litter)	0	2	3	5	2	2	0	4	4	3	2	-5	1	2	3	4	3	7	0	1	0	0	0	1	1	0	1	1	5	1	4	2	1	0	1	4	0	0	13	32	0
286	3	2	0	5	Shelter/rescue/vet clinic	1		Born in animal shelter/rescue/vet clinic	0	2	0	2	0	0	0	0	3	2	2	-3	0	2	2	2	4	6	0	0	0	0	0	0	0	0	0	0	0	0	1	0	0	0	0	0	0	0	1	8	0
545	3	2	0	5	Purebred breeder	1		Born to dog from Canadian dog breeder (intentional litter)	0	1	3	4	2	0	0	2	4	3	1	-6	0	2	2	3	3	6	1	0	0	1	0	3	1	3			9	1	1	2	2	3	1	3	1	1	15	32	0
395	3	2	0	5	Friend/relative/neighbour	1		Friend/neighbour/relative‰Ûªs dog had puppies	0	0	1	1	2	3	1	6	1	0	1	0	0	1	1	2	0	2	0	0	0	0	0	0	1	1	1		3	1	1	2	3	4	2	2	2	1	18	31	4
2004	3	2	0	5	Shelter/rescue/vet clinic	1		Born to dog from Canadian dog breeder (intentional litter)	0	3	3	6	2	0	0	2	4	4	1	-7	1	4	5	2	3	5	0	0	0	0	0	1	1	0	0	1	3	1	2	1	1	1	1	1	2	1	11	25	1
376	4	2	0	5	Shelter/rescue/vet clinic	1		Born to a stranger‰Ûªs dog (accidental litter)	0	3	2	5	3	4	0	7	4	3	1	-6	2	4	6	2	2	4	0	0	0	1	0	0	1	0	0	0	2	4	0	3	0	4	1	4	0	0	16	34	0
197	4	2	0	5	Shelter/rescue/vet clinic	1		Born to dog living on the streets/found/stray	0	3	3	6	2	2	1	5	3	3	2	-4	2	2	4	3	4	7	1	0	0	0	0	2	0	1	1	1	6	0	1	0	0	1	0	1	0	0	3	27	4
1257	1	1	0	6	Through online/print/in person advertisement from stranger	1		Born to a stranger‰Ûªs dog (accidental litter)	0	3	2	5	3	3	1	7	3	3	2	-4	1	2	3	1	1	2	0	0	0	1	0	1	1	3	0	2	8	1	1	0	0	2	2	2	0	1	9	30	0
1474	2	1	0	6	Shelter/rescue/vet clinic	1		Don‰Ûªt know	0	3	2	5	1	3	1	5	2	1	2	-1	0	1	1	2	2	4	0	0	0	3	1	0	0	3	0	0	7	0	2	0	0	0	1	1	1	1	6	27	3
787	2	1	0	6	Offspring of another dog in my household	1		Friend/neighbour/relative‰Ûªs dog had puppies	0	2	2	4	1	1	1	3	2	2	1	-3	2	1	3	2	3	5	0	0	0	1	0	1	0	1	0	1	4	0	2	1	0	0	0	1	1	1	6	22	3
2106	3	1	0	6	Shelter/rescue/vet clinic	1		Born to dog living on the streets/found/stray	0	3	2	5	1	2	1	4	2	2	2	-2	2	2	4	2	2	4	2	1	0	1	1	2	3	3	2		15	2	2	2	1	2	2	2	1	1	15	45	4
2049	3	1	0	6	Purebred breeder	1		Born to dog from Canadian dog breeder (intentional litter)	0	1	1	2	0	0	0	0	3	3	2	-4	2	2	4	2	2	4	0	0	0	1	0	1	0	1	0	0	3	0	2	1	2	1	1	2	0	0	9	18	0
130	3	1	0	6	Purebred breeder	1		Born to dog from Canadian dog breeder (intentional litter)	0	1	1	2	0	0	0	0	3	3	2	-4	0	0	0	2	1	3	0	1	0	0	0	1	1	1	0	1	5	0	1	0	1	0	1	1	0	0	4	10	0
1767	3	1	0	6	Friend/relative/neighbour	1		Friend/neighbour/relative‰Ûªs dog had puppies	0	2	2	4	2	1	0	3	0	0	3	3	2	2	4	4	3	7	0	0	0	1	0	1	1	3	1	0	7	2	2	1	1	4	1	4	2	1	18	46	0
2190	4	1	0	6	Friend/relative/neighbour	1		Friend/neighbour/relative‰Ûªs dog had puppies	0	3	3	6	0	2	1	3	4	4	2	-6	4	4	8	4	4	8	0	1	2	1	3	1	1	4		1	14	0	1	0	0	0	1	0	0	0	2	35	0
685	4	1	0	6	Friend/relative/neighbour	1		Friend/neighbour/relative‰Ûªs dog had puppies	0	3	3	6	1	1	0	2	4	4	1	-7	1	2	3	3	3	6	0	0	0	0	0	0	0	1	0	0	1	0	1	0	0	0	0	1	0	0	2	13	0
636	4	1	0	6	Shelter/rescue/vet clinic	1		Don‰Ûªt know	0	2	2	4	1	1	0	2	3	3	4	-2	3	3	6	2	3	5	0	0	0	2	0	3	3	3			11	1	3	1	2	4	1	4	0	0	16	42	0
657	4	1	0	6	Through online/print/in person advertisement from stranger	1		Born to dog from Canadian dog breeder (intentional litter)	0	4	3	7	1	0	2	3	3	2	2	-3	3	4	7	2	2	4	0	2	2	1	2	1	1	1			10	1	1	1	1	2	1	4	0	1	12	40	0
525	3	3	0	6	Purebred breeder	1		Born to a stranger‰Ûªs dog (accidental litter)	0	3	2	5	2	0	0	2	4	3	2	-5	4	4	8	3	4	7	0	0	0	0	0	0	0	1	0	0	1	2	1	1	0	0	1	0	1	0	6	24	0
1320	2	2	0	6	Through online/print/in person advertisement from stranger	1		Born to dog from Canadian dog breeder (intentional litter)	0	1	0	1	2	3	0	5	4	2	3	-3	0	0	0	4	2	6	0	0	0	0	0	0	0	0	0	0	0	1	3	1	0	1	1	0	4	4	15	24	0
789	2	2	0	6	Friend/relative/neighbour	1		Don‰Ûªt know	0	2	0	2	1	1	0	2	3	2	1	-4	1	0	1	3	2	5	0	2	0	0	0	1	0	0	0	0	3	1	1	0	1	0	0	0	0	0	3	12	1
540	2	2	0	6	Shelter/rescue/vet clinic	1		Born to dog from Canadian dog breeder (intentional litter)	0	3	3	6	2	2	2	6	3	3	2	-4	2	2	4	2	2	4	1	3	2	1	3	2	1	1	2	2	18	1	1	2	2	1	2	1	2	1	13	47	4
1372	2	1	0	7	Shelter/rescue/vet clinic	1		Don‰Ûªt know	0	2	2	4	2	1	3	6	3	3	1	-5	2	1	3	2	2	4	0	0	0	0	1	0	0	1		0	2	0	2	1	0	1	1	3	1	0	9	23	0
1230	3	1	0	7	Shelter/rescue/vet clinic	1		Don‰Ûªt know	0	3	0	3	2	2	3	7	3	1	4	0	3	2	5	1	3	4	4	3	1	4	1	3	2	4			22	3	3	3	2	3	3	3	1	1	22	63	1
449	3	1	0	7	Through online/print/in person advertisement from stranger	1		Born to dog from Canadian dog breeder (intentional litter)	0	3	3	6	0	0	0	0	3	3	2	-4	0	1	1	2	1	3	0	0	0	0	0	0	0	2			2	0	0	0	0	0	1	0	1	0	2	10	0
297	4	1	0	7	Found as stray	1		Don‰Ûªt know	0	4	4	8	4	3	2	9	1	3	3	-1	4	4	8	3	2	5	3	0	0	2	0	3	3	4	0	1	16	2	1	1	0	3	2	4	1	1	15	60	4
900	4	1	0	7	Purebred breeder	1		Born to dog from Canadian dog breeder (intentional litter)	0	3	2	5	0	0	0	0	4	3	2	-5	1	1	2	3	2	5	0	0	0	1	0	0	1	1			3	0	1	0	0	1	1	1	0	0	4	14	0
2130	4	1	0	7	Shelter/rescue/vet clinic	1		Born in animal shelter/rescue/vet clinic	0	3	3	6	2	2	1	5	1	1	1	-1	1	1	2	2	2	4	0	0	0	0	0	0	0	0	0	0	0	0	0	0	0	0	0	0	0	0	0	16	0
491	4	0	0	7	Shelter/rescue/vet clinic	1		Don‰Ûªt know	0	1	1	2	0	0	0	0	4	4	0	-8	0	0	0	1	1	2	0	0	0	0	0	1	0	1	1	0	3	1	2	1	0	1	0	1	0	0	6	5	0
1497	4	0	0	7	Friend/relative/neighbour	1		Friend/neighbour/relative‰Ûªs dog had puppies	0	3	3	6	2	2	2	6	4	4	3	-5	1	1	2	1	3	4	1	1	0	1	1	2	2	2		1	11	2	3	1	2	2	2	2	1	0	15	39	4
1536	2	2	0	7	Through online/print/in person advertisement from stranger	1		Born to a stranger‰Ûªs dog (accidental litter)	0	3	3	6	1	1	1	3	4	3	2	-5	1	0	1	2	2	4	0	0	0	1	0	0	0	1	0	0	2	0	2	0	0	1	0	0	0	0	3	14	0
1256	4	2	0	7	Through online/print/in person advertisement from stranger	1		Born to dog from Canadian dog breeder (intentional litter)	0	0	1	1	0	1	0	1	3	2	2	-3	2	2	4	2	3	5	0	0	0	0	0	0	1	0	1	1	3	0	1	0	1	0	0	1	1	1	5	16	0
549	4	1	0	8	Through online/print/in person advertisement from stranger	1		Don‰Ûªt know	0	1	1	2	0	0	0	0	4	3	4	-3	3	4	7	4	3	7	2	0	0	3	0	2	2	4			13	0	0	0	0	3	0	2	0	1	6	32	0
1452	4	1	0	8	Through online/print/in person advertisement from stranger	1		Don‰Ûªt know	0	2	2	4	1	2	0	3	3	3	3	-3	1	1	2	2	2	4	0	1	1	1	1	1	1	1	1	1	9	1	1	1	1	2	2	1	1	1	11	30	0
411	4	1	0	8	Shelter/rescue/vet clinic	1		Born to dog living on the streets/found/stray	0	3	2	5	1	1	0	2	1	1	2	0	1	1	2	3	3	6	0	0	1	0	0	0	1	2			4	0	1	0	1	0	2	2	3	3	12	31	0
351	1	1	0	9	Shelter/rescue/vet clinic	1		Born in animal shelter/rescue/vet clinic	0	1	1	2	0	0	0	0	3	3	0	-6	0	0	0	2	1	3	0	1	0	0	1	3	0	3			8	0	1	0	0	2	2	2	0	0	7	14	0
337	1	1	0	9	Shelter/rescue/vet clinic	1		Don‰Ûªt know	0	1	1	2	1	1	0	2	3	2	1	-4	0	0	0	2	2	4	0	1	1	0	1	3	0	3			9	0	1	0	0	1	2	2	0	0	6	19	0
686	3	1	0	9	Offspring of another dog in my household	1		Born to dog in my household	0	4	4	8	1	1	0	2	3	2	2	-3	1	2	3	4	3	7	0	0	0	0	0	2	1	2	0	1	6	0	1	0	1	0	1	1	2	2	8	31	0
2103	3	1	0	9	Friend/relative/neighbour	1		Don‰Ûªt know	0	2	1	3	1	0	0	1	4	4	2	-6	2	4	6	2	2	4	0	0	0	3	0	1	1	1	1	1	8	4	2	1	1	0	1	1	1	1	12	28	0
366	4	1	0	9	Pet store	1		Pet store	0	0	2	2	1	3	1	5	0	2	3	1	3	3	6	3	2	5	3	1	0	3	0	2	3	2	1	1	16	2	1	4	0	3	2	4	2	3	21	56	0
535	4	2	0	9	Friend/relative/neighbour	1		Friend/neighbour/relative‰Ûªs dog had puppies	0	2	3	5	0	0	0	0	2	1	2	-1	2	2	4	2	2	4	0	0	0	0	0	0	0	0	0	0	0	0	0	0	0	0	0	0	0	0	0	12	0
217	1	1	0	10	Through online/print/in person advertisement from stranger	1		Born to a stranger‰Ûªs dog (accidental litter)	0	2	1	3	0	0	0	0	4	4	2	-6	2	3	5	3	3	6	0	0	0	1	0	0	1	1	1	1	5	0	1	0	0	0	2	2	1	0	6	19	0
2112	3	1	0	10	Purebred breeder	1		Born to dog from Canadian dog breeder (intentional litter)	0	1	0	1	0	0	0	0	3	2	3	-2	0	2	2	2	3	5	0	1	0	0	0	1	0	2	1	0	5	0	0	0	0	1	1	2	1	1	6	17	0
1671	4	1	0	10	Purebred breeder	1		Born to dog from Canadian dog breeder (intentional litter)	0	3	3	6	1	1	0	2	3	3	2	-4	3	3	6	2	3	5	1	0	0	0	0	0	0	3			4	0	1	0	0	0	2	3	2	1	9	28	0
642	4	1	0	10	Shelter/rescue/vet clinic	1		Don‰Ûªt know	0	3	3	6	0	0	0	0	4	3	2	-5	0	1	1	0	1	1	0	0	0	0	0	1	0	2	0	0	3	0	0	0	0	0	0	0	0	0	0	6	0
2547	4	3	0	10	Through online/print/in person advertisement from stranger	1		Born to dog from Canadian dog breeder (intentional litter)	0	3	0	3	1	2	0	3	2	1	3	0	4	4	8	4	4	8	0	0	0	1	0	3	1	3			8	0	0	0	0	0	1	0	1	2	4	34	0
334	2	2	0	10	Purebred breeder	1		Born to dog from Canadian dog breeder (intentional litter)	0	2	2	4	1	1	0	2	4	2	4	-2	0	2	2	1	2	3	0	0	0	0	0	1	0	1	1	1	4	0	0	0	0	2	0	2	3	2	9	22	0
1438	2	2	0	10	Purebred breeder	1		Born to dog from Canadian dog breeder (intentional litter)	0	3	0	3	1	2	1	4	3	3	2	-4	1	1	2	3	4	7	0	1	1	0	1	1	0	2	1	1	8	2	2	1	0	2	1	2	1	0	11	31	4
1841	4	2	0	10	Through online/print/in person advertisement from stranger	1		Born to dog from Canadian dog breeder (intentional litter)	0	1	2	3	4	3	0	7	3	2	3	-2	4	4	8	3	2	5	0	0	0	3	0	4	2	4			13	1	0	0	0	4	0	3	1	1	10	44	0
761	4	2	0	10	Pet store	1		Born to dog from Canadian dog breeder (intentional litter)	0	2	2	4	0	1	0	1	3	3	1	-5	0	0	0	0	0	0	0	0	0	0	0	0	0	1	0	0	1	1	1	0	0	1	0	1	1	1	6	7	0
501	4	2	0	10	Purebred breeder	1		Born to dog from Canadian dog breeder (intentional litter)	0	4	3	7	3	1	2	6	2	2	4	0	0	0	0	2	3	5	0	1	1	0	1	0	0	2			5	2	3	2	3	1	3	3	1	1	19	42	4
699	3	1	0	11	Offspring of another dog in my household	1		Born to dog in my household	0	3	3	6	0	1	0	1	3	3	1	-5	1	4	5	2	2	4	0	0	0	0	0	0	1	1	0	0	2	0	2	0	0	0	2	1	1	3	9	22	0
1428	2	3	0	11	Friend/relative/neighbour	1		Friend/neighbour/relative‰Ûªs dog had puppies	0	4	3	7	1	2	0	3	4	3	1	-6	4	4	8	3	3	6	1	0	0	1	0	0	1	2	0	0	5	0	0	1	0	1	1	2	3	2	10	33	0
1227	4	0	0	11	Purebred breeder	1		Born to dog from Canadian dog breeder (intentional litter)	0	2	1	3	2	3	0	5	3	2	2	-3	2	2	4	2	3	5	0	0	0	0	0	0	0	1	0	0	1	0	1	0	0	0	1	3	1	1	7	22	1
360	4	2	0	11	Shelter/rescue/vet clinic	1		Don‰Ûªt know	0	2	0	2	1	2	0	3	3	3	3	-3	0	2	2	2	3	5	0	0	0	0	0	1	0	0			1	1	0	1	1	1	1	2	0	1	8	18	0
1703	2	1	0	12	Friend/relative/neighbour	1		Born to dog from Canadian dog breeder (intentional litter)	0	2	2	4	1	1	0	2	2	2	3	-1	1	1	2	4	2	6	0	1	2	0	3	0	0	1	1	0	8	0	2	0	0	0	1	1	2	1	7	28	2
2040	4	1	0	12	Found as stray	1		Born to dog living on the streets/found/stray	0	2	0	2	3	1	1	5	4	3	3	-4	1	0	1	2	2	4	1	2	1	1	1	1	2	4	2	1	16	0	1	1	1	2	2	3	2	1	13	37	4
2054	4	1	0	12	Purebred breeder	1		Born to dog from Canadian dog breeder (intentional litter)	0	2	1	3	1	1	0	2	3	3	3	-3	1	1	2	2	3	5	0	0	0	0	0	0	0	1	0	0	1	0	1	0	0	1	2	1	1	1	7	17	0
2164	4	1	0	12	Shelter/rescue/vet clinic	1		Don‰Ûªt know	0	3	3	6	0	0	0	0	4	4	1	-7	1	2	3	1	2	3	0	0	0	1	0	2	1	3			7	0	1	0	0	1	1	1	0	1	5	17	0
694	4	1	0	12	Shelter/rescue/vet clinic	1		Friend/neighbour/relative‰Ûªs dog had puppies	0	2	3	5	0	0	1	1	3	3	2	-4	4	4	8	3	2	5	1	0	0	1	0	0	1	1	2	0	6	0	1	1	1	1	1	2	2	1	10	31	3
739	5	1	0	12	Friend/relative/neighbour	1		Friend/neighbour/relative‰Ûªs dog had puppies	0	2	0	2	0	0	0	0	3	2	2	-3	1	1	2	2	2	4	0	0	0	1	0	0	1	1			3	0	0	0	0	0	0	1	0	0	1	9	0
1224	2	3	0	12	Purebred breeder	1		Born to dog from Canadian dog breeder (intentional litter)	0	3	2	5	2	1	0	3	4	4	2	-6	0	4	4	2	2	4	0	0	0	0	0	0	0	0	0	0	0	2	1	1	3	4	4	4	0	0	19	29	0
633	3	2	0	12	Through online/print/in person advertisement from stranger	1		Born to a stranger‰Ûªs dog (accidental litter)	0	1	1	2	1	1	0	2	4	3	1	-6	0	0	0	2	1	3	0	0	0	0	0	2	0	1	0	0	3	0	3	1	0	1	1	2	0	0	8	12	0
463	2	1	0	13	Through online/print/in person advertisement from stranger	1		Don‰Ûªt know	0	4	4	8	1	1	0	2	3	3	4	-2	1	3	4	4	3	7	1	0	0	1	0	4	0	3			9	4	4	2	0	2	4	1	3	0	20	48	0
329	3	1	0	13	Shelter/rescue/vet clinic	1		Born to dog from Canadian dog breeder (intentional litter)	0	1	1	2	0	1	0	1	0	3	3	0	1	0	1	3	3	6	0	0	0	0	0	1	0	0	0	1	2	1	2	1	1	1	0	1	0	0	7	19	4
456	4	1	0	13	Friend/relative/neighbour	1		Born to dog from Canadian dog breeder (intentional litter)	0	3	3	6	1	1	0	2	3	3	1	-5	3	3	6	2	2	4	0	0	0	0	0	0	0	0	0	0	0	0	2	1	1	2	1	2	0	0	9	22	0
1567	3	2	0	13	Friend/relative/neighbour	1		Born in animal shelter/rescue/vet clinic	0	2	3	5	1	2	0	3	4	1	2	-3	1	3	4	2	2	4	1	0	0	1	0	0	1	0	0	0	3	1	3	1	0	0	0	0	0	0	5	21	4
1803	4	2	0	13	Friend/relative/neighbour	1		Born in animal shelter/rescue/vet clinic	0	3	3	6	0	0	0	0	2	2	3	-1	1	2	3	2	1	3	0	0	0	0	0	0	0	1			1	0	0	0	1	0	1	1	0	1	4	16	0
1639	3	1	0	14	Friend/relative/neighbour	1		Friend/neighbour/relative‰Ûªs dog had puppies	0	2	4	6	1	1	0	2	1	1	2	0	0	1	1	1	0	1	0	0	1	1	1	1	1	2			7	1	4	1	0	2	4	2	2	2	18	35	0
870	4	1	0	14	Friend/relative/neighbour	1		Friend/neighbour/relative‰Ûªs dog had puppies	0	4	4	8	4	4	3	11	2	1	3	0	1	3	4	2	4	6	2	4	4	0	4	4	2	4	4	4	32	3	2	3	3	0	3	0	1	1	16	77	0
792	4	1	0	14	Friend/relative/neighbour	1		Don‰Ûªt know	0	3	2	5	0	0	0	0	3	3	2	-4	1	2	3	3	3	6	0	0	0	0	0	0	0	1	1	0	2	0	2	0	0	0	0	1	0	0	3	15	0
1317	4	2	0	14	Purebred breeder	1		Born to dog from Canadian dog breeder (intentional litter)	0	2	1	3	0	0	0	0	3	3	1	-5	0	0	0	2	2	4	0	0	0	1	0	1	1	2			5	1	0	0	0	1	1	2	0	0	5	12	0
799	4	1	0	16	Pet store	1		Born to dog from Canadian dog breeder (intentional litter)	0	2	2	4	0	0	0	0	2	2	2	-2	3	3	6	2	1	3	0	1	0	1	0	1	1	2			6	1	2	1	1	2	1	2	1	1	12	29	0
2108	3	1	0	0.5	Shelter/rescue/vet clinic	1		Don‰Ûªt know	0	2	2	4	0	1	0	1	3	2	1	-4	1	3	4	2	2	4	0	0	0	1	0	1	0	2	0	1	5	0	0	0	0	0	0	0	0	0	0	14	0
2048	3	1	0	0.5	Friend/relative/neighbour	1		Friend/neighbour/relative‰Ûªs dog had puppies	0	1	1	2	2	2	3	7	3	2	2	-3	1	1	2	4	3	7	3	1	0	2	0	2	1	3	0	0	12	3	1	3	0	2	1	3	0	0	13	40	0
1289	2	3	0	0.5	Shelter/rescue/vet clinic	1		Born to a stranger‰Ûªs dog (accidental litter)	0	4	4	8	2	2	1	5	3	3	2	-4	3	3	6	3	3	6	0	0	0	0	0	0	0	0	0	0	0	0	1	0	1	1	1	1	2	1	8	29	0
1713	2	1	1	1	Shelter/rescue/vet clinic	1		Born to dog in my household	0	3	1	4	2	0	1	3	3	2	1	-4	3	3	6	3	4	7	0	1	0	2	2	3	0	1		0	9	3	1	0	0	2	3	4	0	4	17	42	1
2236	3	1	1	1	Shelter/rescue/vet clinic	1		Born to dog from Canadian dog breeder (intentional litter)	0	1	0	1	0	1	1	2	4	3	1	-6	4	1	5	3	3	6	0	0	0	0	0	4	0	4			8	0	2	0	0	0	0	0	0	0	2	18	1
1480	4	1	1	1	Friend/relative/neighbour	1		Born to a stranger‰Ûªs dog (accidental litter)	0	3	0	3	0	1	0	1	1	1	2	0	3	0	3	3	2	5	0	2	0	2	0	1	1	2	0	0	8	0	0	0	0	0	3	0	2	1	6	26	0
2159	4	1	1	1	Purebred breeder	1		Born to dog from Canadian dog breeder (intentional litter)	0	3	3	6	1	0	0	1	3	4	2	-5	3	3	6	2	1	3	0	0	0	1	0	0	1	1	1	1	5	0	1	0	0	0	1	1	0	0	3	19	1
1515	3	3	1	1	Through online/print/in person advertisement from stranger	1		Born to dog from Canadian dog breeder (intentional litter)	0	2	2	4	1	3	0	4	3	1	4	0	1	0	1	3	3	6	0	0	0	0	0	0	0	0	0		0	0	2	0	1	0	3	2	0	0	8	23	0
786	2	2	1	1	Purebred breeder	1		Born to dog from Canadian dog breeder (intentional litter)	0	3	4	7	1	1	2	4	4	4	3	-5	2	4	6	4	4	8	1	1	1	2	2	0	1	4	0	1	13	2	4	2	2	1	0	4	2	2	19	52	1
1310	2	2	1	1	Through online/print/in person advertisement from stranger	1		Friend/neighbour/relative‰Ûªs dog had puppies	0	1	2	3	2	1	1	4	1	3	3	-1	1	2	3	1	1	2	0	2	1	0	2	1	1	2	0	2	11	3	3	1	1	1	2	2	3	2	18	40	2
2396	3	2	1	1	Friend/relative/neighbour	1		Friend/neighbour/relative‰Ûªs dog had puppies	0	2	3	5	2	2	1	5	3	3	2	-4	1	2	3	3	2	5	1	0	0	1	0	2	1	1	0	1	7	1	2	1	0	1	1	3	3	1	13	34	0
435	1	1	1	2	Shelter/rescue/vet clinic	1		Born to a stranger‰Ûªs dog (accidental litter)	0	3	3	6	2	2	1	5	3	2	3	-2	2	2	4	3	3	6	0	1	0	1	2	1	1	2		1	9	2	3	2	1	1	3	2	1	1	16	44	0
237	3	1	1	2	Shelter/rescue/vet clinic	1		Don‰Ûªt know	0	2	1	3	1	2	1	4	3	3	2	-4	2	3	5	3	2	5	0	0	0	1	0	0	1	1	0	1	4	1	1	0	0	1	1	2	0	0	6	23	1
388	4	1	1	2	Friend/relative/neighbour	1		Friend/neighbour/relative‰Ûªs dog had puppies	0	2	1	3	0	0	0	0	4	4	2	-6	0	1	1	2	3	5	0	0	0	0	0	0	0	1	0	0	1	1	1	1	0	1	2	1	1	1	9	13	0
683	4	1	1	2	Shelter/rescue/vet clinic	1		Don‰Ûªt know	0	3	2	5	1	1	0	2	3	3	2	-4	2	3	5	3	3	6	0	0	1	0	0	1	0	1			3	0	1	1	0	0	2	0	0	0	4	21	0
381	4	3	1	2	Purebred breeder	1		Born to dog from Canadian dog breeder (intentional litter)	0	1	1	2	1	1	1	3	3	2	3	-2	3	3	6	2	2	4	0	0	0	0	0	0	0	0	0	0	0	0	0	0	0	1	1	2	1	0	5	18	0
2370	3	2	1	2	Friend/relative/neighbour	1		Friend/neighbour/relative‰Ûªs dog had puppies	0	4	4	8	0	1	0	1	0	2	2	0	2	2	4	3	3	6	3	0	0	3	0	0	3	0	0	0	9	0	0	0	0	0	0	0	2	2	4	32	1
1599	3	2	1	2	Purebred breeder	1		Born to dog from Canadian dog breeder (intentional litter)	0	0	1	1	0	0	0	0	2	2	3	-1	0	0	0	2	3	5	1	1	0	0	0	0	1	1	0	0	4	0	0	0	0	0	0	0	0	0	0	9	0
2368	3	2	1	2	Friend/relative/neighbour	1		Friend/neighbour/relative‰Ûªs dog had puppies	0	4	4	8	1	3	0	4	3	3	2	-4	2	2	4	4	4	8	2	0	1	4	1	1	2	4	0	0	15	0	0	0	0	0	0	0	1	1	2	37	4
554	4	2	1	2	Friend/relative/neighbour	1		Friend/neighbour/relative‰Ûªs dog had puppies	0	3	1	4	2	2	2	6	3	4	3	-4	2	2	4	3	3	6	3	1	1	3	1	2	3	3			17	2	2	4	2	2	2	3	2	1	20	53	3
455	2	1	1	3	Through online/print/in person advertisement from stranger	1		Born to dog from Canadian dog breeder (intentional litter)	0	4	2	6	0	1	0	1	4	4	1	-7	0	0	0	3	3	6	0	0	0	1	0	2	1	1			5	1	1	0	0	1	1	1	0	0	5	16	0
714	2	1	1	3	Shelter/rescue/vet clinic	1		Born to a stranger‰Ûªs dog (accidental litter)	0	2	0	2	1	2	0	3	4	4	2	-6	0	3	3	3	2	5	1	0	0	1	0	0	0	1			3	1	2	2	0	1	1	2	0	0	9	19	1
2283	3	1	1	3	Friend/relative/neighbour	1		Friend/neighbour/relative‰Ûªs dog had puppies	0	3	3	6	0	1	2	3	3	3	1	-5	4	0	4	3	3	6	0	0	0	0	0	0	1	2	0	0	3	1	2	0	0	0	2	2	0	0	7	24	0
647	4	1	1	3	Shelter/rescue/vet clinic	1		Born in animal shelter/rescue/vet clinic	0	4	3	7	4	4	3	11	3	2	3	-2	2	3	5	4	4	8	1	0	0	4	0	0	1	1	0	0	7	1	0	1	0	0	4	2	2	4	14	50	1
2252	4	1	1	3	Through online/print/in person advertisement from stranger	1		Born to dog from Canadian dog breeder (intentional litter)	0	3	1	4	1	0	0	1	3	2	3	-2	4	4	8	4	4	8	1	0	0	1	0	0	1	2	0	0	5	1	1	1	0	1	1	2	2	0	9	33	0
1391	4	1	1	3	Purebred breeder	1		Born to dog from Canadian dog breeder (intentional litter)	0	3	3	6	3	1	0	4	3	0	1	-2	4	4	8	4	4	8	0	0	0	0	0	0	0	0	0	0	0	0	0	0	0	0	0	0	0	0	0	24	0
1506	4	0	1	3	Friend/relative/neighbour	1		Friend/neighbour/relative‰Ûªs dog had puppies	0	2	4	6	2	1	1	4	3	2	3	-2	1	3	4	3	3	6	2	0	0	2	0	1	1	3			9	2	1	0	0	1	2	3	1	1	11	38	3
716	1	2	1	3	Purebred breeder	1		Born to dog from Canadian dog breeder (intentional litter)	0	4	2	6	0	1	0	1	3	2	2	-3	0	0	0	3	4	7	1	0	0	1	0	1	1	0			4	1	0	1	0	1	1	2	1	0	7	22	1
1479	3	2	1	3	Shelter/rescue/vet clinic	1		Born in animal shelter/rescue/vet clinic	0	2	3	5	1	1	0	2	3	3	2	-4	2	2	4	2	2	4	0	0	1	0	0	1	0	2	1	1	6	1	1	1	1	1	1	2	2	0	10	27	1
1654	4	2	1	3	Shelter/rescue/vet clinic	1		Don‰Ûªt know	0	2	2	4	1	1	0	2	3	3	2	-4	2	2	4	3	3	6	0	0	0	1	0	0	1	1			3	0	1	0	0	1	0	1	0	0	3	18	4
2302	3	1	1	4	Purebred breeder	1		Born to dog from Canadian dog breeder (intentional litter)	0	2	3	5	1	1	1	3	4	4	2	-6	4	4	8	4	4	8	0	0	0	1	0	0	1	3	1	1	7	2	3	0	0	1	0	1	0	1	8	33	0
322	4	1	1	4	Purebred breeder	1		Born to dog from Canadian dog breeder (intentional litter)	0	2	1	3	0	0	0	0	3	2	4	-1	1	2	3	4	4	8	0	0	0	0	0	0	1	0			1	0	1	0	1	0	0	1	0	1	4	18	0
1985	4	1	1	4	Friend/relative/neighbour	1		Friend/neighbour/relative‰Ûªs dog had puppies	0	2	3	5	1	0	0	1	4	2	1	-5	0	1	1	1	3	4	0	0	0	2	0	3	3	4	0	0	12	0	0	0	0	0	1	0	0	0	1	19	1
2001	4	1	1	4	Through online/print/in person advertisement from stranger	1		Born to dog from Canadian dog breeder (intentional litter)	0	3	3	6	0	1	1	2	2	2	2	-2	2	3	5	3	3	6	2	0	0	1	0	2	2	2	1	1	11	2	2	2	0	2	2	3	1	1	15	43	4
563	2	3	1	4	Friend/relative/neighbour	1		Friend/neighbour/relative‰Ûªs dog had puppies	0	3	3	6	1	2	2	5	3	3	1	-5	1	2	3	3	4	7	1	0	2	2	3	3	2	3	2	2	20	1	3	2	1	2	3	2	1	0	15	51	3
494	2	2	1	4	Friend/relative/neighbour	1		Friend/neighbour/relative‰Ûªs dog had puppies	0	4	4	8	0	2	0	2	4	4	3	-5	2	3	5	4	3	7	0	0	0	1	0	1	1	1	2	1	7	1	2	1	0	1	2	1	0	2	10	34	0
482	2	2	1	4	Purebred breeder	1		Born to dog from Canadian dog breeder (intentional litter)	0	2	3	5	2	1	3	6	3	2	1	-4	2	1	3	2	3	5	2	2	3	0	1	0	2	1	2	2	15	0	1	2	2	2	1	2	3	2	15	45	2
2471	3	2	1	4	Purebred breeder	1		Born to dog from Canadian dog breeder (intentional litter)	0	2	2	4	1	1	1	3	1	1	1	-1	1	1	2	1	1	2	1	1	1	1	1	1	1	1	1	1	10	1	1	1	1	1	1	1	1	1	9	29	3
479	3	2	1	4	Friend/relative/neighbour	1		Friend/neighbour/relative‰Ûªs dog had puppies	0	2	2	4	2	2	2	6	1	2	2	-1	2	2	4	1	1	2	1	1	1	1	2	2	2	2	1	1	14	1	1	1	2	2	1	1	1	1	11	40	3
779	3	2	1	4	Through online/print/in person advertisement from stranger	1		Born to dog from Canadian dog breeder (intentional litter)	0	4	4	8	1	1	0	2	3	3	4	-2	2	4	6	3	2	5	0	0	0	2	0	0	2	0			4	0	3	0	1	0	1	1	4	2	12	35	0
1527	3	2	1	4	Shelter/rescue/vet clinic	1		Born to dog living on the streets/found/stray	0	2	1	3	2	2	1	5	2	2	1	-3	2	2	4	1	1	2	2	2	1	2	2	2	2	1	1	1	16	2	2	1	1	1	1	2	1	2	13	40	3
691	4	2	1	4	Shelter/rescue/vet clinic	1		Born to dog from Canadian dog breeder (intentional litter)	0	2	1	3	1	1	1	3	3	3	2	-4	1	1	2	2	1	3	0	0	0	0	0	1	0	1	0	0	2	1	1	0	0	1	0	2	1	1	7	16	4
2381	4	2	1	4	Purebred breeder	1		Born to dog from Canadian dog breeder (intentional litter)	0	2	2	4	0	0	0	0	3	2	2	-3	1	3	4	2	3	5	1	0	0	1	0	1	0	1		1	5	0	1	0	0	0	0	1	3	0	5	20	1
1250	1	1	1	5	Friend/relative/neighbour	1		Born to dog from Canadian dog breeder (intentional litter)	0	3	3	6	3	4	4	11	4	3	4	-3	3	3	6	3	4	7	3	2	2	3	3	2	3	3	3	3	27	3	3	4	3	3	3	3	3	3	28	82	2
560	2	1	1	5	Shelter/rescue/vet clinic	1		Born in animal shelter/rescue/vet clinic	0	4	4	8	2	1	1	4	2	3	3	-2	3	3	6	3	3	6	2	3	2	1	2	2	2	3	3	3	23	1	3	1	0	1	2	2	0	0	10	55	0
303	4	1	1	5	Through online/print/in person advertisement from stranger	1		Born to a stranger‰Ûªs dog (accidental litter)	0	4	3	7	2	2	0	4	2	2	2	-2	0	0	0	3	3	6	0	0	0	0	0	1	1	2		1	5	0	0	0	0	0	0	2	0	1	3	23	4
1232	4	1	1	5	Shelter/rescue/vet clinic	1		Don‰Ûªt know	0	0	2	2	0	0	0	0	4	4	1	-7	0	0	0	2	2	4	0	0	0	0	0	0	0	0	0	0	0	0	2	0	1	0	1	0	0	0	4	3	0
2173	4	1	1	5	Friend/relative/neighbour	1		Friend/neighbour/relative‰Ûªs dog had puppies	0	2	2	4	1	0	0	1	3	3	2	-4	2	2	4	3	4	7	0	0	0	1	0	1	0	2	0	0	4	1	1	0	0	1	2	2	0	0	7	23	0
597	4	1	1	5	Shelter/rescue/vet clinic	1		Don‰Ûªt know	0	4	4	8	0	1	0	1	3	3	2	-4	2	3	5	3	4	7	0	0	0	0	0	0	0	2	0	0	2	1	1	1	1	1	1	2	2	2	12	31	1
210	3	3	1	5	Shelter/rescue/vet clinic	1		Don‰Ûªt know	0	2	1	3	1	1	0	2	3	3	1	-5	1	1	2	1	2	3	0	0	0	0	0	0	0	1	0	0	1	1	1	0	0	1	1	1	0	0	5	11	0
1307	2	2	1	5	Friend/relative/neighbour	1		Friend/neighbour/relative‰Ûªs dog had puppies	0	2	3	5	0	2	2	4	4	3	2	-5	2	0	2	1	2	3	2	0	0	3	1	1	4	2			13	3	2	0	1	0	1	2	3	1	13	35	1
665	2	2	1	5	Friend/relative/neighbour	1		Born to dog from Canadian dog breeder (intentional litter)	0	2	2	4	1	2	1	4	3	3	2	-4	2	2	4	3	3	6	1	1	1	1	1	2	1	2	0	0	10	1	1	1	1	3	1	3	1	1	13	37	4
2347	4	2	1	5	Shelter/rescue/vet clinic	1		Born to dog from Canadian dog breeder (intentional litter)	0	3	4	7	1	0	0	1	3	2	3	-2	3	3	6	4	4	8	0	0	0	0	0	1	1	0			2	1	4	1	0	1	3	3	0	0	13	35	1
1628	3	1	1	6	Purebred breeder	1		Born to dog from Canadian dog breeder (intentional litter)	0	3	2	5	0	0	0	0	3	2	3	-2	3	4	7	4	3	7	0	0	0	0	0	0	1	1	0	0	2	0	1	0	0	0	1	1	0	0	3	22	0
445	4	1	1	6	Shelter/rescue/vet clinic	1		Don‰Ûªt know	0	2	2	4	1	1	0	2	4	4	2	-6	1	1	2	2	2	4	0	0	0	0	0	0	0	2			2	1	1	1	0	1	1	2	1	0	8	16	4
2249	4	1	1	6	Purebred breeder	1		Born to dog from Canadian dog breeder (intentional litter)	0	3	3	6	0	3	0	3	1	1	3	1	0	4	4	2	2	4	3	0	3	3	0	3	3	2	0	0	17	2	2	2	0	2	3	3	3	3	20	55	0
709	4	1	1	6	Shelter/rescue/vet clinic	1		Don‰Ûªt know	0	4	3	7	2	1	0	3	3	3	4	-2	4	4	8	4	4	8	0	0	0	0	0	2	1	4			7	0	2	0	2	0	3	4	4	3	18	49	4
632	2	2	1	6	Pet store	1		Pet store	0	2	1	3	2	3	2	7	2	1	3	0	2	2	4	3	4	7	2	3	2	2	0	3	3	1	2	3	21	0	3	2	1	2	3	1	2	3	17	59	2
2334	3	2	1	6	Shelter/rescue/vet clinic	1		Born in animal shelter/rescue/vet clinic	0	1	1	2	2	1	1	4	1	1	1	-1	2	1	3	1	2	3	1	1	2	1	1	1	1	1	1	0	10	1	0	1	2	1	1	2	1	1	10	31	3
251	4	2	1	6	Shelter/rescue/vet clinic	1		Born in animal shelter/rescue/vet clinic	0	0	0	0	0	1	0	1	4	4	1	-7	1	1	2	3	3	6	0	0	0	0	0	0	0	0	0	0	0	0	0	0	0	0	0	0	1	0	1	3	0
2337	4	2	1	6	Offspring of another dog in my household	1		Born to dog in my household	0	4	0	4	1	1	0	2	2	2	2	-2	0	0	0	4	4	8	0	0	0	1	0	1	1	2	0	0	5	1	1	1	1	2	2	2	1	2	13	30	0
1564	4	2	1	6	Friend/relative/neighbour	1		Born to dog from Canadian dog breeder (intentional litter)	0	1	0	1	0	0	0	0	0	3	2	-1	3	3	6	1	1	2	0	0	0	1	0	1	1	1			4	2	4	2	0	3	1	4	1	1	18	30	0
1215	2	1	1	7	Friend/relative/neighbour	1		Born to dog from Canadian dog breeder (intentional litter)	0	4	3	7	2	3	1	6	3	1	3	-1	1	0	1	4	3	7	3	1	0	4	0	4	3	4	0	0	19	4	3	4	2	3	4	4	3	2	29	68	0
822	2	1	1	7	Pet store	1		Born to dog from international dog breeder (intentional litter)	0	2	3	5	1	1	2	4	3	2	2	-3	2	2	4	2	2	4	1	1	1	0	1	1	1	1	0	1	8	1	2	1	1	1	1	1	2	1	11	33	2
1665	2	1	1	7	Purebred breeder	1		Born to dog from Canadian dog breeder (intentional litter)	0	3	3	6	0	0	0	0	3	2	3	-2	1	2	3	4	4	8	0	0	0	0	0	0	0	0	0	0	0	0	1	0	0	0	0	0	0	0	1	16	1
2211	4	1	1	7	Shelter/rescue/vet clinic	1		Don‰Ûªt know	0	2	3	5	1	0	1	2	4	4	2	-6	1	2	3	1	2	3	0	0	1	1	0	1	1	2	1	2	9	0	0	0	1	1	0	1	3	3	9	25	0
315	4	1	1	7	Friend/relative/neighbour	1		Friend/neighbour/relative‰Ûªs dog had puppies	0	2	2	4	1	0	0	1	2	2	2	-2	3	3	6	2	2	4	0	0	0	1	0	1	1	1			4	0	1	0	1	1	2	2	1	0	8	25	2
1314	4	1	1	7	Through online/print/in person advertisement from stranger	1		Don‰Ûªt know	0	4	2	6	2	2	2	6	4	4	3	-5	2	4	6	3	2	5	0	0	0	0	0	0	0	0	0	0	0	0	1	0	0	0	1	0	0	0	2	20	1
1470	1	0	1	7	Shelter/rescue/vet clinic	1		Born to dog from Canadian dog breeder (intentional litter)	0	3	2	5	0	2	0	2	2	2	2	-2	2	0	2	3	3	6	0	0	0	1	0	1	1	1	1	1	6	1	0	0	0	0	0	0	1	2	4	23	1
753	2	2	1	7	Purebred breeder	1		Born to dog from international dog breeder (intentional litter)	0	3	0	3	2	2	2	6	1	2	2	-1	2	2	4	2	3	5	2	2	1	2	3	2	1	3	2	2	20	2	2	3	3	3	3	3	3	3	25	62	2
423	2	2	1	7	Purebred breeder	1		Born to dog from Canadian dog breeder (intentional litter)	0	1	0	1	2	3	3	8	0	0	3	3	3	3	6	3	3	6	0	0	0	2	0	2	2	2	1	1	10	2	3	1	2	3	4	3	2	2	22	56	0
2548	4	2	1	7	Purebred breeder	1		Born to dog from Canadian dog breeder (intentional litter)	0	3	1	4	0	1	0	1	3	3	2	-4	2	3	5	2	2	4	0	0	0	1	0	2	1	3	0	0	7	0	1	0	0	2	1	2	0	0	6	23	0
47	4	2	1	7	Shelter/rescue/vet clinic	1		Born in animal shelter/rescue/vet clinic	0	2	1	3	0	1	0	1	4	3	2	-5	1	1	2	2	2	4	0	0	0	1	0	0	1	0	0	0	2	0	0	0	0	1	0	0	1	0	2	9	1
1608	4	1	1	8	Shelter/rescue/vet clinic	1		Born to dog from Canadian dog breeder (intentional litter)	0	2	3	5	0	0	0	0	2	3	2	-3	2	2	4	3	2	5	0	0	0	1	0	1	0	0			2	0	1	0	0	0	1	1	1	0	4	17	0
1398	4	1	1	8	Purebred breeder	1		Born to dog from Canadian dog breeder (intentional litter)	0	4	4	8	2	1	1	4	4	4	2	-6	3	3	6	3	2	5	1	0	0	1	0	1	1	1	1	1	7	1	1	1	1	1	1	1	1	0	8	32	1
485	4	1	1	8	Through online/print/in person advertisement from stranger	1		Born to dog from Canadian dog breeder (intentional litter)	0	3	0	3	0	0	0	0	4	3	3	-4	3	3	6	3	2	5	0	0	0	1	0	1	1	3	0	0	6	0	4	0	0	1	3	3	0	1	12	28	0
1410	2	3	1	8	Purebred breeder	1		Born to dog from Canadian dog breeder (intentional litter)	0	2	2	4	0	0	0	0	0	1	0	-1	3	3	6	3	3	6	1	1	1	1	1	1	1	1	1	1	10	0	0	0	0	0	0	0	0	0	0	25	1
2483	3	3	1	8	Friend/relative/neighbour	1		Don‰Ûªt know	0	2	2	4	1	1	1	3	4	4	0	-8	1	1	2	3	3	6	1	1	0	0	1	0	0	1			4	0	0	0	0	0	0	0	0	0	0	11	1
2434	4	3	1	8	Purebred breeder	1		Born to dog from Canadian dog breeder (intentional litter)	0	2	2	4	1	1	1	3	4	3	2	-5	1	2	3	3	2	5	0	1	0	1	0	1	1	1	0	1	6	1	2	1	0	2	0	1	2	1	10	26	4
1633	4	1	1	9	Purebred breeder	1		Friend/neighbour/relative‰Ûªs dog had puppies	0	3	3	6	2	2	0	4	3	3	2	-4	1	1	2	3	4	7	0	0	0	0	0	0	0	1			1	0	2	0	0	1	1	1	0	0	5	21	0
667	4	1	1	9	Offspring of another dog in my household	1		Born to dog in my household	0	3	2	5	1	2	0	3	3	3	2	-4	2	3	5	2	3	5	3	0	0	3	0	2	3	1	0	0	12	1	1	1	0	1	1	2	0	0	7	33	2
1655	4	1	1	9	Friend/relative/neighbour	1		Friend/neighbour/relative‰Ûªs dog had puppies	0	2	2	4	2	2	0	4	3	3	2	-4	2	1	3	3	2	5	0	0	0	1	0	0	1	1	2	1	6	0	1	0	0	1	1	1	1	0	5	23	0
2035	4	1	1	9	Through online/print/in person advertisement from stranger	1		Born to a stranger‰Ûªs dog (accidental litter)	0	1	1	2	0	0	0	0	4	3	2	-5	3	4	7	3	2	5	0	0	0	1	0	0	0	1			2	0	1	0	0	0	0	0	1	0	2	13	0
921	4	1	1	9	Purebred breeder	1		Born to dog from Canadian dog breeder (intentional litter)	0	4	0	4	0	1	0	1	2	1	2	-1	1	2	3	1	2	3	0	1	0	0	0	2	1	0	0	1	5	2	2	0	1	2	3	3	1	0	14	29	0
1579	4	1	1	9	Shelter/rescue/vet clinic	1		Don‰Ûªt know	0	4	4	8	0	1	0	1	3	3	2	-4	1	2	3	3	3	6	0	0	0	1	0	0	0	1			2	0	4	0	0	0	1	0	2	0	7	23	1
2524	4	2	1	9	Shelter/rescue/vet clinic	1		Don‰Ûªt know	0	1	1	2	0	1	0	1	3	3	2	-4	2	2	4	2	2	4	0	0	0	0	0	1	1	0	1	0	3	0	0	0	0	0	0	1	0	0	1	11	0
548	4	2	1	9	Through online/print/in person advertisement from stranger	1		Don‰Ûªt know	0	2	1	3	0	0	0	0	4	4	1	-7	0	0	0	2	2	4	0	0	0	0	0	0	0	0	1	0	1	1	2	1	0	1	2	0	0	2	9	10	0
1456	4	1	1	10	Purebred breeder	1		Born to dog from Canadian dog breeder (intentional litter)	0	2	2	4	0	0	0	0	3	2	2	-3	4	4	8	3	3	6	0	0	0	0	0	0	1	0			1	0	2	0	1	1	1	1	0	0	6	22	0
2286	4	1	1	10	Shelter/rescue/vet clinic	1		Don‰Ûªt know	0	4	3	7	1	1	0	2	3	3	2	-4	0	1	1	2	3	5	0	1	0	1	0	0	1	1	0		4	0	4	0	0	0	1	0	1	0	6	21	0
208	4	1	1	10	Purebred breeder	1		Born to dog from Canadian dog breeder (intentional litter)	0	2	2	4	1	1	0	2	2	2	2	-2	1	1	2	2	3	5	1	0	0	0	0	1	0	1	0	0	3	2	2	1	1	1	1	1	1	1	11	25	1
2358	4	2	1	10	Purebred breeder	1		Born to dog from Canadian dog breeder (intentional litter)	0	2	1	3	1	2	0	3	3	3	3	-3	2	4	6	3	3	6	2	0	0	3	0	3	2	3			13	0	1	1	1	2	1	2	0	0	8	36	0
2092	4	1	1	11	Shelter/rescue/vet clinic	1		Don‰Ûªt know	0	3	2	5	4	3	4	11	3	3	2	-4	1	1	2	2	2	4	0	0	1	0	0	1	2	1			5	1	3	2	0	2	2	1	1	0	12	35	0
252	3	3	1	11	Pet store	1		Pet store	0	3	3	6	0	1	0	1	3	3	2	-4	2	2	4	3	1	4	0	0	0	0	0	1	0	3	0	0	4	0	2	0	0	0	0	0	1	1	4	19	0
2305	4	2	1	11	Shelter/rescue/vet clinic	1		Don‰Ûªt know	0	3	3	6	0	0	0	0	4	4	2	-6	0	0	0	3	3	6	0	1	0	2	0	0	1	1	0	0	5	0	2	0	0	0	0	1	0	0	3	14	0
2070	4	1	1	12	Purebred breeder	1		Born to dog in my household	0	2	2	4	2	1	0	3	2	2	2	-2	2	3	5	2	3	5	2	0	0	2	0	1	1	1	1	0	8	1	2	0	0	1	0	2	0	0	6	29	0
1575	5	0	1	12	Friend/relative/neighbour	1		Don‰Ûªt know	0	3	1	4	0	0	0	0	1	1	2	0	1	2	3	2	2	4	0	0	0	0	0	0	0	0	0	0	0	0	0	0	0	0	0	0	0	0	0	11	0
1360	3	2	1	12	Friend/relative/neighbour	1		Friend/neighbour/relative‰Ûªs dog had puppies	0	0	0	0	1	1	0	2	4	2	2	-4	0	0	0	2	2	4	0	0	0	0	0	0	0	1		0	1	0	1	0	1	1	1	1	1	1	7	10	0
1444	2	1	1	13	Friend/relative/neighbour	1		Born to dog from Canadian dog breeder (intentional litter)	0	3	3	6	0	1	0	1	3	3	2	-4	2	1	3	2	2	4	0	0	0	0	0	0	0	2	0	1	3	0	2	0	0	0	1	1	0	1	5	18	1
2186	3	1	1	13	Purebred breeder	1		Born to dog from Canadian dog breeder (intentional litter)	0	0	0	0	1	1	3	5	2	3	3	-2	2	3	5	0	1	1	0	0	0	0	0	3	0	3	0	0	6	2	1	3	0	1	2	1	3	2	15	30	0
528	4	1	1	13	Friend/relative/neighbour	1		Born to dog from Canadian dog breeder (intentional litter)	0	4	4	8	3	4	1	8	1	1	3	1	4	4	8	3	4	7	1	3	3	3	3	0	2	4	3	3	25	3	1	2	1	2	4	4	4	4	25	82	4
469	4	1	1	14	Friend/relative/neighbour	1		Friend/neighbour/relative‰Ûªs dog had puppies	0	3	4	7	4	4	0	8	3	2	4	-1	3	3	6	4	2	6	2	0	0	0	0	1	1	1	0	0	5	0	1	1	0	1	0	1	2	1	7	38	0
258	4	1	1	14	Through online/print/in person advertisement from stranger	1		Don‰Ûªt know	0	2	2	4	2	2	0	4	3	2	3	-2	1	4	5	2	2	4	0	0	0	1	0	0	1	1	0	1	4	1	3	1	1	0	1	2	2	1	12	31	0
2416	3	2	1	14	Pet store	1		Don‰Ûªt know	0	3	1	4	0	1	0	1	3	2	4	-1	4	4	8	2	1	3	0	1	0	1	0	1	1	2	1	1	8	0	1	0	0	1	1	2	4	0	9	32	4
2019	4	1	1	15	Friend/relative/neighbour	1		Don‰Ûªt know	0	0	1	1	1	2	1	4	2	1	1	-2	0	1	1	0	0	0	0	0	0	0	0	0	0	0	0	0	0	0	2	0	0	1	1	0	0	0	4	8	0
1500	4	3	1	15	Through online/print/in person advertisement from stranger	1		Born to dog from Canadian dog breeder (intentional litter)	0	3	3	6	1	0	0	1	4	4	3	-5	2	2	4	3	3	6	1	0	0	0	1	1	0	3	0	1	7	1	3	0	0	2	1	3	1	1	12	31	0
2340	4	2	1	15	Shelter/rescue/vet clinic	1		Don‰Ûªt know	0	2	0	2	0	0	0	0	3	0	2	-1	0	2	2	0	1	1	0	0	0	0	0	1	0	1			2	0	0	0	0	1	1	1	0	0	3	9	0
461	3	2	1	16	Purebred breeder	1		Born to dog from Canadian dog breeder (intentional litter)	0	1	3	4	0	1	0	1	3	3	3	-3	2	2	4	2	3	5	0	0	0	1	1	1	1	1	0	0	5	0	0	0	1	0	0	0	0	0	1	17	4
1264	3	1	1	17	Through online/print/in person advertisement from stranger	1		Born to a stranger‰Ûªs dog (accidental litter)	0	0	1	1	0	1	0	1	3	3	2	-4	0	0	0	1	2	3	0	0	0	0	0	0	0	0	0	0	0	0	1	0	0	0	0	1	1	1	4	5	0
2062	4	0	1	0.5	Offspring of another dog in my household	1		Born to dog in my household	0	2	2	4	0	1	1	2	3	3	0	-6	0	0	0	4	4	8	0	0	0	0	0	1	0	2	0	0	3	0	0	1	0	0	1	0	1	0	3	14	4
352	5	0	1	0.5	Purebred breeder	1		Born to dog from Canadian dog breeder (intentional litter)	0	0	0	0	0	0	0	0	3	2	2	-3	3	3	6	3	2	5	0	2	0	0	0	0	0	0		1	3	0	0	0	0	0	0	0	0	1	1	12	4
526	2	2	1	4	Shelter/rescue/vet clinic	0	korea	Don‰Ûªt know	1	2	3	5	0	1	1	2	2	2	1	-3	0	0	0	3	1	4	0	1	0	0	0	2	0	1			4	0	1	0	0	1	0	1	0	1	4	16	4
959	3	3	0	4	Shelter/rescue/vet clinic	0	mexico	Don‰Ûªt know	1	1	0	1	1	1	0	2	2	2	3	-1	2	2	4	2	1	3	1	0	0	0	0	0	1	1	0	0	3	3	4	3	2	3	3	4	3	1	26	38	0
2162	3	0	0	8	Shelter/rescue/vet clinic	0	mexico	Born to a stranger‰Ûªs dog (accidental litter)	1	3	3	6	0	0	0	0	4	3	2	-5	0	1	1	2	2	4	0	0	0	0	0	0	0	0		0	0	4	0	4	0	0	0	4	1	0	13	19	0
1446	2	2	0	2	Found as stray	0	russia	Don‰Ûªt know	1	3	3	6	0	0	0	0	3	3	3	-3	2	4	6	4	4	8	0	0	0	0	0	0	0	0	1	0	1	0	0	0	0	0	0	0	0	1	1	19	0
773	2	1	1	7	Shelter/rescue/vet clinic	0	taiwan	Pet store	1	3	2	5	3	1	1	5	3	3	2	-4	1	1	2	1	1	2	0	0	0	1	0	2	1	3	3	3	13	2	4	1	2	3	3	3	2	1	21	44	0
1397	4	2	0	3	Shelter/rescue/vet clinic	0	usa	Don‰Ûªt know	1	3	1	4	1	0	1	2	3	3	3	-3	3	3	6	2	2	4	0	0	0	0	0	0	0	1	0	0	1	4	2	2	1	0	4	1	1	2	17	31	0
2008	4	0	0	4	Shelter/rescue/vet clinic	0	usa	Don‰Ûªt know	1	3	4	7	2	2	1	5	3	1	4	0	2	2	4	3	3	6	1	0	0	2	3	2	2	3	0	0	13	1	4	0	0	4	0	4	0	0	13	48	0
679	2	2	0	4	Shelter/rescue/vet clinic	0	usa	Born to dog living on the streets/found/stray	1	1	2	3	1	2	0	3	1	1	2	0	0	1	1	1	0	1	2	1	1	1	1	2	1	2	2	2	15	2	1	0	1	1	1	2	2	1	11	34	0
1335	2	2	0	6	Shelter/rescue/vet clinic	0	usa	Born to dog living on the streets/found/stray	1	3	2	5	3	1	1	5	2	2	2	-2	0	2	2	2	1	3	1	2	0	0	0	3	0	1	1	1	9	1	2	2	0	3	2	2	2	1	15	37	1
906	4	1	0	19	Shelter/rescue/vet clinic	0	usa	Don‰Ûªt know	1	1	1	2	0	1	0	1	3	3	1	-5	0	1	1	1	2	3	0	0	0	1	0	1	1	2	0	0	5	2	4	1	0	1	2	3	0	0	13	20	0
453	4	1	1	2	Shelter/rescue/vet clinic	0	usa	Born to dog living on the streets/found/stray	1	4	3	7	1	2	1	4	3	3	4	-2	3	3	6	3	2	5	1	0	0	1	0	1	1	3	0	0	7	2	2	1	0	2	0	3	0	0	10	37	4
2209	4	1	1	2	Shelter/rescue/vet clinic	0	usa	Born to dog living on the streets/found/stray	1	2	2	4	0	1	0	1	3	2	4	-1	3	3	6	3	2	5	1	0	1	1	0	1	1	1			6	0	1	0	0	1	0	2	0	0	4	25	4
1339	1	1	1	8	Shelter/rescue/vet clinic	0	usa	Born to dog from international dog breeder (intentional litter)	1	2	2	4	0	0	0	0	0	0	2	2	0	0	0	3	3	6	0	0	0	0	0	0	0	0	1	0	1	3	3	4	1	0	3	1	0	1	16	29	0
1312	3	2	1	4	Friend/relative/neighbour	0	usa	Born in animal shelter/rescue/vet clinic	0	4	3	7	4	2	4	10	2	1	4	1	4	4	8	2	2	4	3	1	1	4	1	0	4	1	0	2	17	0	1	1	0	0	2	1	1	1	7	54	0
280	3	2	1	12	Friend/relative/neighbour	0	usa	Born to dog living on the streets/found/stray	0	3	1	4	1	1	1	3	0	2	2	0	3	3	6	1	2	3	1	0	0	1	0	2	1	2			7	0	2	1	0	1	1	1	1	0	7	30	1
1993	3	0	0	1	Purebred breeder	0	usa	Born to dog from international dog breeder (intentional litter)	0	2	2	4	0	1	0	1	4	4	1	-7	0	0	0	3	0	3	0	0	0	0	0	0	0	1			1	3	3	1	0	1	4	1	0	0	13	15	0
431	1	2	0	1	Shelter/rescue/vet clinic	1		Born in animal shelter/rescue/vet clinic	0	3	3	6	0	1	0	1	2	2	1	-3	1	1	2	1	1	2	0	1	0	0	1	1	0	1	1	1	6	1	1	1	1	1	1	1	1	1	9	23	1
89	2	2	0	1	Purebred breeder	1		Born to dog from Canadian dog breeder (intentional litter)	0	3	3	6	2	2	2	6	3	3	2	-4	2	2	4	2	2	4	1	2	0	3	0	4	4	4	0	0	18	3	3	3	2	4	3	3	0	0	21	55	0
1736	3	2	0	1	Purebred breeder	1		Born to dog from Canadian dog breeder (intentional litter)	0	3	3	6	3	2	2	7	3	1	3	-1	3	3	6	3	4	7	0	0	0	0	0	0	0	0	0	0	0	0	1	0	0	0	1	2	0	0	4	29	0
1694	4	2	0	1	Purebred breeder	1		Born to dog from Canadian dog breeder (intentional litter)	0	2	2	4	1	2	1	4	0	0	2	2	2	3	5	2	2	4	1	2	0	3	0	2	1	2	1	1	13	2	3	2	3	2	2	3	1	0	18	50	4
1303	1	1	0	2	Shelter/rescue/vet clinic	1		Born in animal shelter/rescue/vet clinic	0	3	2	5	0	2	1	3	2	1	2	-1	1	0	1	3	4	7	0	0	1	1	0	0	1	1	0	1	5	0	1	0	0	0	2	0	1	3	7	27	0
566	3	1	0	2	Friend/relative/neighbour	1		Friend/neighbour/relative‰Ûªs dog had puppies	0	3	2	5	2	2	0	4	3	3	1	-5	1	0	1	2	2	4	0	1	0	0	0	0	1	1			3	2	2	2	1	1	2	2	2	1	15	27	0
2020	3	1	0	2	Purebred breeder	1		Born to dog from Canadian dog breeder (intentional litter)	0	2	1	3	1	1	0	2	3	2	3	-2	3	3	6	3	3	6	0	0	0	1	0	1	1	2			5	1	1	1	0	1	0	2	0	0	6	26	0
551	3	1	0	2	Purebred breeder	1		Born to dog from Canadian dog breeder (intentional litter)	0	4	4	8	2	2	1	5	2	0	4	2	4	4	8	4	4	8	3	0	0	3	0	3	3	4	1	0	17	3	2	3	1	0	4	0	1	4	18	66	4
605	2	3	0	2	Shelter/rescue/vet clinic	1		Born in animal shelter/rescue/vet clinic	0	2	1	3	1	1	0	2	2	2	2	-2	2	1	3	0	1	1	1	2	2	1	0	0	1	1	1	0	9	1	1	1	1	0	1	1	1	0	7	23	3
117	2	2	0	2	Purebred breeder	1		Friend/neighbour/relative‰Ûªs dog had puppies	0	4	3	7	1	2	0	3	3	3	2	-4	1	2	3	4	4	8	0	1	1	2	1	0	0	2			7	0	1	0	1	0	1	2	1	3	9	33	3
1521	2	2	0	2	Shelter/rescue/vet clinic	1		Born in animal shelter/rescue/vet clinic	0	4	4	8	2	2	2	6	3	3	2	-4	2	2	4	2	3	5	3	2	3	3	3	3	2	2	2	3	26	3	2	3	2	3	2	3	1	1	20	65	4
105	2	2	0	2	Through online/print/in person advertisement from stranger	1		Born to dog from Canadian dog breeder (intentional litter)	0	4	4	8	1	2	1	4	4	3	3	-4	2	2	4	1	2	3	0	0	0	0	0	0	0	1	0	0	1	1	1	0	1	0	0	1	0	0	4	20	4
1588	2	2	0	2	Shelter/rescue/vet clinic	1		Born to dog from Canadian dog breeder (intentional litter)	0	2	1	3	2	2	3	7	4	4	3	-5	2	3	5	2	2	4	2	1	2	3	2	3	3	2	2	1	21	1	2	1	2	2	1	2	3	2	16	51	3
118	3	2	0	2	Friend/relative/neighbour	1		Born to dog from Canadian dog breeder (intentional litter)	0	2	3	5	2	2	2	6	3	2	2	-3	2	2	4	3	3	6	3	2	3	3	2	2	2	3	2	3	25	2	2	3	3	3	2	2	3	3	23	66	2
422	3	1	0	3	Shelter/rescue/vet clinic	1		Born to a stranger‰Ûªs dog (accidental litter)	0	3	1	4	1	1	0	2	4	4	2	-6	0	2	2	2	3	5	0	1	0	0	0	1	0	1	1	1	5	0	1	0	0	0	1	1	1	0	4	16	0
1315	3	0	0	3	Through online/print/in person advertisement from stranger	1		Born to a stranger‰Ûªs dog (accidental litter)	0	3	2	5	1	0	1	2	3	3	1	-5	0	1	1	2	2	4	0	2	0	1	0	0	0	2	0	0	5	0	1	0	1	1	1	2	1	1	8	20	1
1407	2	2	0	3	Purebred breeder	1		Born to dog from Canadian dog breeder (intentional litter)	0	3	3	6	0	1	0	1	2	3	2	-3	2	2	4	3	2	5	0	1	0	0	0	0	0	0	2	0	3	0	1	0	0	1	0	1	1	1	5	21	0
1260	3	2	0	3	Friend/relative/neighbour	1		Born to dog in my household	0	4	4	8	4	3	4	11	4	3	4	-3	4	3	7	4	3	7	4	4	4	4	4	4	4	4	4	4	40	3	4	3	4	3	4	4	3	4	32	102	0
897	1	1	0	4	Through online/print/in person advertisement from stranger	1		Born to a stranger‰Ûªs dog (accidental litter)	0	0	1	1	0	1	0	1	2	0	1	-1	1	1	2	3	2	5	1	0	0	0	0	1	0	1	2	2	7	1	0	0	0	1	2	2	0	0	6	21	0
1367	1	1	0	4	Shelter/rescue/vet clinic	1		Don‰Ûªt know	0	4	4	8	2	3	0	5	3	3	1	-5	3	3	6	2	4	6	0	1	0	1	2	0	1	2			7	0	1	0	1	0	1	1	2	0	6	33	0
1476	2	1	0	4	Purebred breeder	1		Born to dog from Canadian dog breeder (intentional litter)	0	1	1	2	2	2	0	4	2	2	3	-1	4	4	8	2	1	3	0	1	0	0	0	1	0	1			3	1	0	1	1	0	0	1	0	1	5	24	0
771	3	3	0	4	Friend/relative/neighbour	1		Friend/neighbour/relative‰Ûªs dog had puppies	0	3	3	6	2	1	1	4	3	2	3	-2	1	2	3	3	3	6	0	0	0	0	0	0	0	1	1	1	3	0	0	0	0	1	1	2	1	0	5	25	2
798	1	0	0	4	Offspring of another dog in my household	1		Born to dog in my household	0	3	4	7	0	1	0	1	0	0	2	2	2	2	4	4	4	8	0	0	0	0	0	0	0	1			1	0	1	0	0	0	1	2	0	0	4	27	0
1578	2	2	0	4	Through online/print/in person advertisement from stranger	1		Born to a stranger‰Ûªs dog (accidental litter)	0	3	1	4	1	0	0	1	2	2	3	-1	4	4	8	2	4	6	0	0	0	1	0	0	0	0	0	0	1	0	0	1	0	1	0	0	1	1	4	23	0
132	3	2	0	4	Shelter/rescue/vet clinic	1		Born in animal shelter/rescue/vet clinic	0	2	2	4	2	2	3	7	2	3	3	-2	3	1	4	3	2	5	1	2	1	2	2	1	2	2	2	2	17	1	2	3	2	2	3	2	2	3	20	55	3
1981	3	1	0	5	Shelter/rescue/vet clinic	1		Born to dog living on the streets/found/stray	0	3	2	5	2	1	0	3	3	2	4	-1	2	2	4	3	3	6	0	0	0	0	0	0	0	0			0	0	0	0	0	0	0	1	2	1	4	21	4
101	3	1	0	5	Shelter/rescue/vet clinic	1		Born to dog living on the streets/found/stray	0	4	4	8	2	3	3	8	1	1	4	2	2	2	4	3	3	6	0	2	0	0	0	0	1	1		0	4	3	3	2	0	2	2	3	0	2	17	49	0
215	4	2	0	5	Friend/relative/neighbour	1		Friend/neighbour/relative‰Ûªs dog had puppies	0	4	4	8	0	0	0	0	4	4	1	-7	0	0	0	2	2	4	0	0	0	0	0	0	0	0	0	0	0	0	0	0	0	0	1	1	0	0	2	7	0
179	4	2	0	5	Friend/relative/neighbour	1		Friend/neighbour/relative‰Ûªs dog had puppies	0	4	4	8	0	0	0	0	4	4	2	-6	0	0	0	2	2	4	0	0	0	0	0	0	0	0	0	0	0	0	0	0	0	0	0	0	0	0	0	6	0
1653	3	1	0	6	Through online/print/in person advertisement from stranger	1		Born to dog in my household	0	2	2	4	1	2	0	3	4	4	2	-6	1	4	5	4	4	8	0	0	0	0	0	3	1	4	1	3	12	0	1	0	0	4	1	4	1	1	12	38	0
1729	3	3	0	6	Purebred breeder	1		Born to dog from Canadian dog breeder (intentional litter)	0	4	3	7	0	2	0	2	3	3	2	-4	2	4	6	3	3	6	2	1	0	1	0	1	1	1			7	0	1	0	0	0	0	1	0	2	4	28	0
2057	3	0	0	6	Offspring of another dog in my household	1		Don‰Ûªt know	0	0	0	0	0	0	0	0	2	1	2	-1	0	0	0	0	0	0	2	2	2	2	2	2	2	2	1	1	18	0	0	0	0	0	0	0	0	0	0	17	4
60	2	2	0	6	Purebred breeder	1		Born to dog from international dog breeder (intentional litter)	0	2	3	5	2	1	3	6	3	3	2	-4	1	3	4	2	2	4	3	3	1	3	3	1	3	3	2	3	25	1	3	3	2	3	3	2	3	3	23	63	3
437	3	2	0	7	Purebred breeder	1		Born to dog from Canadian dog breeder (intentional litter)	0	0	0	0	2	2	2	6	1	3	2	-2	2	2	4	3	3	6	2	2	1	2	2	1	2	3	1	3	19	3	4	3	3	3	4	3	3	3	29	62	1
2032	3	1	0	8	Friend/relative/neighbour	1		Friend/neighbour/relative‰Ûªs dog had puppies	0	0	1	1	0	2	0	2	0	4	2	-2	0	0	0	2	2	4	0	0	0	1	0	1	0	0			2	1	1	1	1	1	2	4	1	1	13	20	1
580	3	3	0	8	Shelter/rescue/vet clinic	1		Born to a stranger‰Ûªs dog (accidental litter)	0	3	3	6	1	2	0	3	3	3	2	-4	1	2	3	3	2	5	1	0	0	2	2	1	1	3		0	10	1	4	2	0	2	1	3	3	3	19	42	0
335	3	1	0	9	Friend/relative/neighbour	1		Friend/neighbour/relative‰Ûªs dog had puppies	0	0	0	0	2	0	0	2	4	4	1	-7	0	0	0	2	2	4	0	0	0	0	0	0	0	0	0	0	0	0	0	0	0	0	0	0	1	2	3	2	0
310	3	1	0	9	Through online/print/in person advertisement from stranger	1		Born to a stranger‰Ûªs dog (accidental litter)	0	4	4	8	0	0	0	0	3	2	2	-3	0	0	0	1	1	2	0	0	0	1	0	0	0	0	0		1	1	1	1	0	0	1	1	1	1	7	15	0
1331	2	2	0	9	Shelter/rescue/vet clinic	1		Born to dog living on the streets/found/stray	0	3	2	5	0	1	0	1	4	4	0	-8	0	1	1	4	4	8	0	0	0	0	0	0	0	0	0	0	0	1	1	0	0	0	1	0	0	0	3	10	0
387	4	2	0	10	Shelter/rescue/vet clinic	1		Don‰Ûªt know	0	2	2	4	0	0	0	0	2	1	3	0	0	3	3	2	1	3	0	0	0	1	0	1	1	1		0	4	1	3	0	1	0	1	1	3	2	12	26	0
1487	3	3	0	11	Purebred breeder	1		Born to dog from Canadian dog breeder (intentional litter)	0	2	3	5	1	1	0	2	3	3	2	-4	1	2	3	3	3	6	0	0	0	1	0	0	1	2	0		4	1	1	0	0	0	1	0	1	1	5	21	0
1552	3	2	0	11	Through online/print/in person advertisement from stranger	1		Born to dog from Canadian dog breeder (intentional litter)	0	0	0	0	0	1	0	1	3	3	3	-3	2	2	4	2	2	4	0	0	0	1	0	0	0	0	0	0	1	0	3	0	0	1	1	3	2	2	12	19	0
1518	4	2	0	12	Friend/relative/neighbour	1		Friend/neighbour/relative‰Ûªs dog had puppies	0	2	2	4	1	2	2	5	3	3	1	-5	1	2	3	2	1	3	1	0	0	1	0	1	1	2			6	0	0	0	0	0	1	1	1	1	4	20	0
2018	3	1	0	14	Found as stray	1		Born to a stranger‰Ûªs dog (accidental litter)	0	4	1	5	0	0	0	0	3	1	1	-3	0	1	1	2	1	3	0	0	0	0	0	1	0	1	0	0	2	1	1	1	0	0	1	2	3	3	12	20	0
492	2	1	0	0.5	Friend/relative/neighbour	1		Friend/neighbour/relative‰Ûªs dog had puppies	0	3	1	4	1	2	1	4	3	2	2	-3	1	2	3	3	2	5	0	1	1	0	1	1	0	2			6	0	1	0	0	1	1	1	1	0	5	24	1
2412	3	3	1	1	Shelter/rescue/vet clinic	1		Born in animal shelter/rescue/vet clinic	0	4	4	8	1	1	1	3	1	1	1	-1	0	0	0	4	0	4	0	0	0	0	0	0	0	0	0	0	0	0	0	0	0	0	0	0	0	0	0	14	0
2385	3	3	1	1	Purebred breeder	1		Born to dog from Canadian dog breeder (intentional litter)	0	2	3	5	2	4	3	9	2	3	2	-3	3	2	5	3	3	6	2	1	3	3	3	2	3	2	3	4	26	1	1	1	2	1	2	4	2	3	17	65	2
306	1	2	1	1	Shelter/rescue/vet clinic	1		Born in animal shelter/rescue/vet clinic	0	3	2	5	2	2	1	5	3	2	2	-3	1	1	2	2	3	5	2	1	1	3	3	4	2	4	2	2	24	1	2	1	0	1	2	3	3	2	15	53	1
1560	3	2	1	1	Friend/relative/neighbour	1		Born to dog from Canadian dog breeder (intentional litter)	0	1	1	2	1	1	1	3	1	1	1	-1	1	1	2	1	1	2	1	1	1	1	1	1	1	1	1	1	10	1	1	1	1	1	1	1	1	1	9	27	3
1366	3	2	1	1	Purebred breeder	1		Born to dog from Canadian dog breeder (intentional litter)	0	3	3	6	1	3	2	6	3	3	3	-3	3	3	6	4	3	7	2	0	1	2	0	3	3	2			13	3	3	3	1	2	2	3	4	4	25	60	4
733	2	1	1	2	Purebred breeder	1		Born to dog from Canadian dog breeder (intentional litter)	0	4	4	8	2	3	1	6	3	2	3	-2	1	3	4	2	3	5	0	0	0	0	0	0	0	0	0	0	0	0	0	0	0	0	0	1	0	1	2	23	4
1237	3	1	1	2	Through online/print/in person advertisement from stranger	1		Born to dog from Canadian dog breeder (intentional litter)	0	3	3	6	1	1	0	2	4	4	2	-6	2	2	4	4	4	8	0	0	0	0	0	1	1	1	0	0	3	0	0	0	0	0	0	0	0	0	0	17	0
2244	3	1	1	2	Purebred breeder	1		Born to dog from Canadian dog breeder (intentional litter)	0	4	4	8	2	3	2	7	2	2	2	-2	0	0	0	1	2	3	2	0	1	2	0	2	2	2	2	2	15	3	3	2	2	2	2	4	1	2	21	52	4
386	2	3	1	2	Shelter/rescue/vet clinic	1		Born to dog from Canadian dog breeder (intentional litter)	0	3	2	5	1	0	1	2	2	2	3	-1	2	1	3	1	0	1	0	1	0	1	0	0	1	2	1	0	6	1	0	0	1	1	0	1	1	0	5	21	3
784	2	3	1	2	Shelter/rescue/vet clinic	1		Born in animal shelter/rescue/vet clinic	0	3	2	5	1	1	0	2	4	4	2	-6	1	2	3	2	3	5	0	1	1	1	0	1	1	1	3	3	12	1	0	0	0	1	1	1	2	0	6	27	2
606	3	3	1	2	Pet store	1		Born to dog from Canadian dog breeder (intentional litter)	0	4	3	7	4	3	3	10	4	3	3	-4	4	4	8	3	2	5	4	3	3	2	2	4	4	3	4	3	32	4	4	4	3	2	4	3	4	4	32	90	4
917	4	3	1	2	Shelter/rescue/vet clinic	1		Born in animal shelter/rescue/vet clinic	0	1	1	2	1	1	0	2	3	3	1	-5	2	1	3	1	3	4	0	1	1	0	1	0	0	2			5	1	1	0	0	0	1	2	1	0	6	17	1
158	2	2	1	2	Shelter/rescue/vet clinic	1		Born in animal shelter/rescue/vet clinic	0	2	4	6	0	1	1	2	3	3	2	-4	2	1	3	3	3	6	0	1	0	0	0	0	0	0	0	0	1	0	1	1	0	0	0	0	1	0	3	17	4
1418	2	2	1	2	Friend/relative/neighbour	1		Friend/neighbour/relative‰Ûªs dog had puppies	0	2	1	3	1	2	1	4	1	1	1	-1	1	2	3	2	2	4	1	1	2	1	2	1	2	1	2	1	14	2	1	0	1	1	1	0	1	0	7	34	3
766	2	2	1	2	Pet store	1		Friend/neighbour/relative‰Ûªs dog had puppies	0	1	2	3	2	1	0	3	0	0	0	0	4	3	7	4	3	7	0	0	1	1	1	0	0	1	1	0	5	1	0	0	1	0	1	0	1	1	5	30	2
1645	3	2	1	2	Shelter/rescue/vet clinic	1		Born to dog living on the streets/found/stray	0	2	3	5	2	1	1	4	3	3	2	-4	1	2	3	2	2	4	1	0	2	2	0	1	2	1	1	1	11	1	2	1	1	1	1	2	1	1	11	34	3
2394	3	2	1	2	Purebred breeder	1		Born to dog from Canadian dog breeder (intentional litter)	0	4	4	8	4	4	4	12	4	4	4	-4	4	4	8	4	4	8	3	3	3	3	3	3	3	3	3	3	30	4	4	4	4	4	4	4	4	4	36	98	1
710	3	1	1	3	Shelter/rescue/vet clinic	1		Don‰Ûªt know	0	1	2	3	1	2	2	5	3	3	2	-4	2	2	4	3	2	5	3	1	1	1	1	3	3	3	2	2	20	3	3	2	3	2	2	2	1	0	18	51	3
1442	2	3	1	3	Friend/relative/neighbour	1		Friend/neighbour/relative‰Ûªs dog had puppies	0	1	2	3	3	2	1	6	1	3	1	-3	2	3	5	2	1	3	1	2	1	1	2	1	2	2	3	1	16	2	2	2	1	3	2	1	3	0	16	46	0
214	2	3	1	3	Pet store	1		Born to dog from Canadian dog breeder (intentional litter)	0	4	4	8	4	4	4	12	4	4	4	-4	4	3	7	4	4	8	4	3	2	3	4	3	4	4	2	3	32	3	4	3	4	4	4	4	4	4	34	97	4
128	2	2	1	3	Shelter/rescue/vet clinic	1		Born to dog living on the streets/found/stray	0	3	2	5	2	2	2	6	3	3	2	-4	2	3	5	3	2	5	1	0	1	1	1	2	1	2	1	1	11	1	2	1	0	2	2	2	3	2	15	43	1
142	2	2	1	3	Through online/print/in person advertisement from stranger	1		Born to dog from Canadian dog breeder (intentional litter)	0	3	3	6	1	1	1	3	1	2	2	-1	1	1	2	3	3	6	0	2	2	2	2	2	2	3	1	0	16	1	2	2	2	3	1	2	2	2	17	49	1
170	2	2	1	3	Shelter/rescue/vet clinic	1		Born to dog living on the streets/found/stray	0	3	2	5	1	0	1	2	3	3	2	-4	4	3	7	4	3	7	0	0	0	0	0	0	0	1	0	0	1	0	0	0	0	1	1	0	0	2	4	22	4
219	3	2	1	3	Pet store	1		Pet store	0	3	3	6	1	1	0	2	3	3	2	-4	2	2	4	3	2	5	1	0	0	1	1	1	0	1	1	0	6	1	0	0	0	0	0	1	0	0	2	21	3
1604	2	3	1	4	Found as stray	1		Friend/neighbour/relative‰Ûªs dog had puppies	0	4	3	7	3	1	0	4	3	3	2	-4	3	4	7	3	2	5	2	0	0	4	0	1	3	2	0	0	12	2	2	3	3	2	2	2	2	0	18	49	0
2403	3	2	1	4	Through online/print/in person advertisement from stranger	1		Born to dog from Canadian dog breeder (intentional litter)	0	3	3	6	0	1	1	2	3	3	2	-4	3	4	7	3	3	6	0	0	0	2	0	0	2	3	0	1	8	1	4	1	1	2	2	2	1	1	15	40	3
2316	3	2	1	4	Friend/relative/neighbour	1		Friend/neighbour/relative‰Ûªs dog had puppies	0	3	4	7	2	2	2	6	2	2	3	-1	2	3	5	4	4	8	3	3	0	1	2	1	2	3			15	1	2	2	1	1	2	2	3	2	16	56	1
1252	2	2	1	6	Purebred breeder	1		Born to dog from Canadian dog breeder (intentional litter)	0	3	3	6	2	2	2	6	2	2	2	-2	2	3	5	2	2	4	2	3	3	2	2	2	2	2	2	2	22	2	2	1	1	2	2	2	2	2	16	57	3
639	3	2	1	6	Friend/relative/neighbour	1		Born to dog from Canadian dog breeder (intentional litter)	0	4	2	6	0	1	0	1	4	3	2	-5	3	4	7	4	4	8	0	0	0	1	0	1	0	3	0	0	5	0	1	0	0	1	2	4	3	3	14	36	0
1461	3	2	1	7	Pet store	1		Pet store	0	1	1	2	1	1	1	3	2	2	2	-2	1	2	3	2	2	4	1	1	0	0	0	0	0	0	0	0	2	0	0	0	0	0	0	0	0	0	0	12	3
458	4	1	1	8	Purebred breeder	1		Born to dog from Canadian dog breeder (intentional litter)	0	3	3	6	1	1	0	2	4	4	4	-4	4	4	8	4	3	7	0	3	0	2	0	0	1	1			7	1	2	1	0	1	2	2	1	0	10	36	4
1422	3	3	1	8	Shelter/rescue/vet clinic	1		Born to dog from Canadian dog breeder (intentional litter)	0	0	1	1	0	1	1	2	1	1	1	-1	0	0	0	0	3	3	0	1	0	0	1	1	0	0	1	1	5	0	0	0	0	0	0	4	0	0	4	14	3
294	3	2	1	8	Pet store	1		Born to dog in my household	0	2	3	5	3	1	2	6	3	2	3	-2	3	3	6	3	3	6	3	3	3	2	3	3	3	2	2	2	26	3	2	3	2	3	2	2	3	3	23	70	1
1650	3	2	1	8	Shelter/rescue/vet clinic	1		Don‰Ûªt know	0	3	2	5	0	1	0	1	3	3	3	-3	2	3	5	3	4	7	1	0	0	0	1	1	1	1	0	0	5	0	1	0	0	0	1	1	0	0	3	23	0
399	3	2	1	9	Purebred breeder	1		Born to dog from Canadian dog breeder (intentional litter)	0	1	1	2	0	0	1	1	2	2	2	-2	4	4	8	3	3	6	0	0	0	0	0	2	1	4	4	1	12	2	0	0	0	3	0	3	0	0	8	35	0
2379	3	2	1	9	Purebred breeder	1		Born to dog from Canadian dog breeder (intentional litter)	0	2	3	5	0	0	0	0	3	3	3	-3	4	4	8	3	3	6	1	0	0	0	0	2	1	2	1	1	8	0	0	0	0	2	2	2	0	0	6	30	0
1395	4	1	1	12	Through online/print/in person advertisement from stranger	1		Born to a stranger‰Ûªs dog (accidental litter)	0	3	4	7	0	1	2	3	4	4	2	-6	2	3	5	4	4	8	0	0	0	1	0	0	1	1	0	0	3	0	1	1	0	0	0	0	1	0	3	23	1
1253	3	2	1	12	Shelter/rescue/vet clinic	1		Born to a stranger‰Ûªs dog (accidental litter)	0	3	2	5	0	0	0	0	2	2	3	-1	2	2	4	3	4	7	0	0	0	1	0	0	0	0		0	1	0	1	0	0	0	0	0	0	1	2	18	1
2039	3	1	1	0.5	Purebred breeder	1		Born to dog from Canadian dog breeder (intentional litter)	0	2	2	4	0	0	0	0	3	2	2	-3	0	0	0	2	3	5	0	0	0	0	0	0	0	0			0	0	2	0	0	0	0	0	3	2	7	13	3
527	3	2	1	0.5	Purebred breeder	1		Born to dog from Canadian dog breeder (intentional litter)	0	3	3	6	0	0	0	0	0	4	1	-3	0	1	1	3	3	6	0	0	0	0	0	0	0	0	0	0	0	0	0	0	0	0	0	0	0	0	0	10	0
163	3	2	1	0.5	Friend/relative/neighbour	1		Born to dog from Canadian dog breeder (intentional litter)	0	4	3	7	2	2	2	6	3	2	3	-2	3	2	5	2	3	5	2	3	2	3	3	2	3	3	3	2	26	3	3	3	2	3	3	3	4	3	27	74	1
1537	2	1	0	2	Shelter/rescue/vet clinic	0	mexico	Born to dog living on the streets/found/stray	1	3	2	5	2	1	0	3	4	3	3	-4	4	4	8	3	2	5	0	0	0	0	0	0	0	0	0	0	0	0	1	0	1	0	1	0	1	1	5	22	0
2083	3	1	0	5	Shelter/rescue/vet clinic	0	usa	Born to dog living on the streets/found/stray	1	2	2	4	0	0	0	0	4	4	1	-7	0	2	2	4	4	8	0	0	0	1	0	1	0	1	0	0	3	0	0	0	0	0	0	0	0	0	0	10	0
2015	3	1	0	7	Through online/print/in person advertisement from stranger	0	usa	Don‰Ûªt know	1	3	2	5	1	0	0	1	3	2	2	-3	2	3	5	2	2	4	0	0	0	1	0	0	0	1			2	0	0	0	2	1	0	2	1	0	6	20	0
2349	3	2	1	12	Shelter/rescue/vet clinic	0	usa	Don‰Ûªt know	1	2	1	3	1	2	1	4	1	2	2	-1	3	3	6	2	2	4	2	0	0	2	0	2	1	3			10	1	2	2	0	1	1	2	1	0	10	36	0
238	2	2	0	12	Friend/relative/neighbour	0	korea	Friend/neighbour/relative‰Ûªs dog had puppies	0	1	0	1	1	1	0	2	1	4	4	-1	1	1	2	4	4	8	1	0	0	0	0	0	0	0	0	1	2	1	0	1	1	1	1	1	0	0	6	20	0
154	1	1	0	1	Pet store	1		Born to dog from Canadian dog breeder (intentional litter)	0	3	2	5	1	2	1	4	3	2	4	-1	2	3	5	3	4	7	3	0	0	1	0	1	1	2			8	0	3	0	0	1	2	2	3	0	11	39	4
398	2	2	0	1	Friend/relative/neighbour	1		Friend/neighbour/relative‰Ûªs dog had puppies	0	4	3	7	2	2	1	5	3	1	3	-1	3	3	6	4	4	8	0	0	0	0	0	0	0	2			2	0	1	0	0	0	1	2	2	1	7	34	2
746	1	1	0	2	Friend/relative/neighbour	1		Friend/neighbour/relative‰Ûªs dog had puppies	0	3	3	6	1	2	1	4	3	2	3	-2	1	2	3	2	2	4	2	1	1	2	1	2	1	2			12	1	2	1	0	1	1	1	0	0	7	34	3
2115	3	1	0	2	Found as stray	1		Don‰Ûªt know	0	2	2	4	1	1	1	3	1	1	3	1	2	2	4	3	3	6	0	0	0	1	0	1	0	0	0	0	2	1	0	0	1	1	1	1	0	0	5	25	2
195	2	2	0	2	Pet store	1		Born to dog from international dog breeder (intentional litter)	0	1	1	2	1	1	2	4	3	3	2	-4	1	2	3	1	2	3	1	1	0	0	0	0	1	0	0	0	3	0	0	0	0	0	0	0	0	0	0	11	3
282	2	1	0	3	Purebred breeder	1		Born to dog from Canadian dog breeder (intentional litter)	0	3	3	6	1	1	1	3	1	4	1	-4	1	0	1	4	2	6	0	0	0	1	1	0	1	1	0	1	5	0	1	1	1	1	1	1	1	1	8	25	0
478	3	1	0	3	Friend/relative/neighbour	1		Friend/neighbour/relative‰Ûªs dog had puppies	0	2	2	4	1	0	0	1	4	3	3	-4	0	0	0	3	2	5	1	0	0	2	0	1	1	1	0		6	1	1	1	0	1	0	2	2	2	10	22	0
1509	3	1	0	3	Purebred breeder	1		Born to dog from Canadian dog breeder (intentional litter)	0	2	1	3	1	1	0	2	0	2	2	0	1	1	2	0	2	2	0	0	0	0	0	0	0	0	0	0	0	0	1	0	0	0	1	1	0	0	3	12	0
1489	3	2	0	3	Purebred breeder	1		Born to dog from Canadian dog breeder (intentional litter)	0	3	2	5	2	0	1	3	3	1	3	-1	2	2	4	3	3	6	0	0	0	0	0	0	0	0	0	0	0	0	1	0	1	0	1	0	0	0	3	20	0
586	3	1	0	4	Shelter/rescue/vet clinic	1		Don‰Ûªt know	0	3	3	6	0	0	0	0	4	4	2	-6	0	4	4	3	4	7	0	0	0	0	0	0	0	1	0	0	1	0	1	0	0	1	1	1	3	3	10	22	0
803	0	1	0	4	Through online/print/in person advertisement from stranger	1		Born to dog from Canadian dog breeder (intentional litter)	0	4	0	4	0	4	3	7	3	3	3	-3	1	1	2	4	3	7	0	1	0	1	0	0	1	4	1	1	9	0	1	0	4	0	1	1	4	4	15	41	0
1336	1	2	0	4	Friend/relative/neighbour	1		Born to dog in my household	0	3	2	5	2	0	3	5	3	3	1	-5	2	2	4	1	3	4	0	1	0	0	1	0	0	2	0	1	5	0	0	0	0	0	1	1	1	0	3	21	0
520	3	2	0	4	Shelter/rescue/vet clinic	1		Born to dog living on the streets/found/stray	0	3	4	7	0	2	0	2	4	4	3	-5	4	4	8	4	4	8	0	0	0	1	0	1	0	3	0	0	5	1	0	0	0	1	0	3	4	3	12	37	0
676	3	2	0	4	Shelter/rescue/vet clinic	1		Born to a stranger‰Ûªs dog (accidental litter)	0	4	3	7	1	3	0	4	2	3	3	-2	3	3	6	3	2	5	0	0	0	1	0	2	2	2	1	2	10	2	3	1	0	1	1	2	3	2	15	45	0
503	3	2	0	4	Friend/relative/neighbour	1		Friend/neighbour/relative‰Ûªs dog had puppies	0	3	3	6	0	1	1	2	3	3	2	-4	0	0	0	2	1	3	1	0	0	1	0	2	2	1	1	0	8	2	1	1	0	2	2	2	1	1	12	27	4
1258	4	2	0	4	Purebred breeder	1		Born to dog from Canadian dog breeder (intentional litter)	0	3	4	7	0	3	2	5	1	1	3	1	3	3	6	3	3	6	1	1	2	1	1	2	2	4	1	1	16	0	2	1	1	2	2	3	1	1	13	54	3
316	3	3	0	5	Purebred breeder	1		Born to dog from Canadian dog breeder (intentional litter)	0	4	3	7	1	2	0	3	4	3	3	-4	2	3	5	2	4	6	0	0	0	1	0	1	0	1	0	1	4	0	2	0	1	0	1	1	1	1	7	28	0
644	1	2	0	5	Friend/relative/neighbour	1		Born to dog in my household	0	4	4	8	1	2	2	5	0	1	2	1	2	2	4	1	4	5	1	2	3	3	1	1	2	2	2	1	18	1	2	2	2	4	1	1	4	4	21	62	2
1353	3	1	0	6	Shelter/rescue/vet clinic	1		Don‰Ûªt know	0	1	1	2	0	2	0	2	1	1	1	-1	0	0	0	2	2	4	0	0	0	1	0	1	1	1	0	0	4	0	0	1	0	0	0	2	0	0	3	14	0
940	3	1	0	7	Through online/print/in person advertisement from stranger	1		Born to dog from Canadian dog breeder (intentional litter)	0	2	2	4	4	2	2	8	3	1	3	-1	4	4	8	2	2	4	0	0	0	0	0	1	0	1		0	2	1	1	1	1	1	2	4	3	2	16	41	1
1929	3	2	0	7	Purebred breeder	1		Born to dog from Canadian dog breeder (intentional litter)	0	3	2	5	2	3	1	6	4	4	3	-5	0	1	1	0	0	0	0	0	0	1	0	1	1	1			4	0	3	0	0	1	1	3	3	4	15	26	0
122	1	1	0	9	Friend/relative/neighbour	1		Don‰Ûªt know	0	1	2	3	2	1	0	3	0	3	3	0	3	2	5	1	2	3	1	0	0	0	0	0	0	0	0	0	1	0	0	0	0	0	0	1	1	1	3	18	3
910	2	1	0	9	Through online/print/in person advertisement from stranger	1		Don‰Ûªt know	0	3	1	4	0	2	0	2	3	2	3	-2	2	2	4	3	2	5	1	0	0	1	0	1	1	2	1	0	7	0	1	0	0	0	1	0	0	0	2	22	2
1801	3	1	0	9	Through online/print/in person advertisement from stranger	1		Don‰Ûªt know	0	3	2	5	3	3	2	8	3	2	3	-2	3	3	6	2	2	4	2	0	0	1	0	1	1	2			7	1	3	1	1	1	2	2	1	1	13	41	0
931	0	1	0	10	Pet store	1		Pet store	0	4	4	8	2	2	2	6	2	2	2	-2	1	1	2	3	2	5	2	1	1	0	0	0	1	2			7	0	0	0	0	0	0	1	2	2	5	31	3
408	3	2	0	12	Through online/print/in person advertisement from stranger	1		Born to dog from Canadian dog breeder (intentional litter)	0	1	2	3	0	1	1	2	4	3	1	-6	3	3	6	3	3	6	0	0	0	1	0	1	0	0	0	0	2	2	3	2	1	4	2	4	0	0	18	31	0
737	2	2	0	14	Through online/print/in person advertisement from stranger	1		Born to a stranger‰Ûªs dog (accidental litter)	0	3	3	6	1	1	0	2	4	4	1	-7	0	0	0	1	1	2	1	0	0	1	0	1	0	2	0	0	5	0	4	0	0	0	1	3	2	0	10	18	1
1357	3	2	0	17	Shelter/rescue/vet clinic	1		Born to a stranger‰Ûªs dog (accidental litter)	0	2	0	2	0	0	0	0	3	4	0	-7	2	2	4	0	1	1	0	0	0	1	0	0	0	1	0	0	2	0	1	0	0	0	0	1	2	0	4	6	0
1286	2	1	0	0.5	Purebred breeder	1		Born to dog from Canadian dog breeder (intentional litter)	0	2	3	5	2	2	0	4	4	4	2	-6	1	1	2	4	4	8	0	0	0	0	0	0	0	0	0	0	0	0	0	0	0	0	0	0	0	0	0	13	0
1304	3	1	0	0.5	Through online/print/in person advertisement from stranger	1		Born to dog from Canadian dog breeder (intentional litter)	0	4	2	6	3	1	2	6	3	3	2	-4	2	2	4	2	2	4	1	1	1	1	1	1	1	1	1	1	10	1	1	1	1	1	1	1	1	2	10	36	1
1362	3	1	1	1	Friend/relative/neighbour	1		Friend/neighbour/relative‰Ûªs dog had puppies	0	3	3	6	1	4	1	6	3	2	4	-1	2	3	5	3	3	6	0	0	0	1	0	2	1	2	1	1	8	1	2	0	1	1	1	1	0	0	7	37	0
2315	3	3	1	1	Purebred breeder	1		Born to dog from Canadian dog breeder (intentional litter)	0	2	3	5	2	2	3	7	2	3	4	-1	4	3	7	3	4	7	2	1	0	2	3	4	3	2	4	3	24	2	2	1	1	1	0	0	0	1	8	57	3
319	0	0	1	1	Friend/relative/neighbour	1		Born to dog from Canadian dog breeder (intentional litter)	0	3	3	6	3	2	1	6	3	3	4	-2	4	4	8	1	4	5	3	0	0	1	0	4	3	4			15	0	4	2	1	3	3	3	4	3	23	61	0
253	2	2	1	1	Friend/relative/neighbour	1		Born to dog from Canadian dog breeder (intentional litter)	0	1	2	3	0	1	2	3	0	1	2	1	2	2	4	4	4	8	2	3	4	3	2	1	2	2	2	3	24	3	2	1	0	1	1	2	1	0	11	54	1
2355	3	2	1	1	Purebred breeder	1		Born to dog from Canadian dog breeder (intentional litter)	0	2	3	5	0	1	0	1	4	3	2	-5	0	2	2	3	4	7	0	0	0	0	0	1	1	0	0	0	2	0	0	0	0	0	1	1	0	0	2	14	0
1330	3	2	1	1	Friend/relative/neighbour	1		Born to dog from Canadian dog breeder (intentional litter)	0	3	3	6	0	1	1	2	4	4	1	-7	3	2	5	4	4	8	0	0	0	0	0	0	0	1	0	0	1	0	0	0	0	0	0	1	0	0	1	16	0
542	3	2	1	1	Through online/print/in person advertisement from stranger	1		Born to dog from Canadian dog breeder (intentional litter)	0	2	2	4	1	1	1	3	3	2	2	-3	1	2	3	2	2	4	1	1	1	1	2	2	2	3	2	2	17	2	2	1	1	1	3	2	2	2	16	44	3
2168	3	1	1	2	Friend/relative/neighbour	1		Friend/neighbour/relative‰Ûªs dog had puppies	0	2	1	3	1	1	2	4	2	3	2	-3	1	1	2	2	2	4	2	2	1	2	2	2	1	1	1	1	15	1	1	2	2	2	2	1	1	1	13	38	3
741	2	3	1	2	Shelter/rescue/vet clinic	1		Born in animal shelter/rescue/vet clinic	0	3	1	4	0	1	1	2	4	2	2	-4	2	4	6	2	2	4	0	0	1	2	0	0	0	3	2	2	10	0	1	0	0	0	1	0	0	0	2	24	4
355	3	3	1	2	Purebred breeder	1		Born to dog from Canadian dog breeder (intentional litter)	0	4	4	8	4	3	4	11	4	3	3	-4	4	3	7	3	4	7	4	3	3	4	4	4	3	4	4	4	37	4	3	3	4	4	4	3	3	4	32	98	4
333	3	2	1	2	Through online/print/in person advertisement from stranger	1		Born to dog from Canadian dog breeder (intentional litter)	0	1	0	1	0	1	1	2	1	1	1	-1	1	1	2	0	1	1	0	0	1	1	0	1	1	0	0	0	4	0	1	0	0	0	0	0	0	0	1	10	4
265	3	2	1	2	Purebred breeder	1		Born to dog from Canadian dog breeder (intentional litter)	0	4	4	8	4	4	4	12	2	2	2	-2	4	4	8	3	3	6	2	2	2	2	2	3	3	3	3	3	25	4	4	4	4	4	2	2	4	3	31	88	4
603	3	1	1	3	Shelter/rescue/vet clinic	1		Born in animal shelter/rescue/vet clinic	0	3	3	6	0	1	0	1	3	3	1	-5	0	0	0	3	3	6	1	0	0	0	0	0	0	1	0	0	2	0	1	0	1	1	1	1	0	0	5	15	1
2423	3	2	1	3	Through online/print/in person advertisement from stranger	1		Born to dog from Canadian dog breeder (intentional litter)	0	2	4	6	1	0	0	1	4	3	4	-3	3	3	6	3	2	5	0	0	0	0	0	0	0	0	0	0	0	0	2	0	0	0	1	0	0	0	3	18	4
1770	3	2	1	3	Through online/print/in person advertisement from stranger	1		Born to dog from Canadian dog breeder (intentional litter)	0	3	4	7	1	2	0	3	2	2	3	-1	3	3	6	2	2	4	3	3	2	3	0	3	2	3	1	2	22	1	2	3	1	3	1	0	1	0	12	53	1
658	3	2	1	3	Pet store	1		Pet store	0	1	2	3	1	2	1	4	2	2	1	-3	2	2	4	1	2	3	1	2	0	1	0	2	2	1	0	1	10	1	2	1	2	2	1	0	1	1	11	32	2
1406	3	2	1	3	Purebred breeder	1		Born to dog from Canadian dog breeder (intentional litter)	0	2	1	3	2	2	3	7	2	2	2	-2	2	2	4	2	3	5	1	2	1	3	2	2	2	2	2	2	19	3	2	2	1	1	2	1	2	2	16	52	0
1547	3	2	1	3	Friend/relative/neighbour	1		Don‰Ûªt know	0	2	2	4	0	0	1	1	2	1	2	-1	0	1	1	1	1	2	0	0	0	0	1	0	0	2	0	0	3	1	0	1	1	1	1	1	1	1	8	18	1
757	3	1	1	4	Through online/print/in person advertisement from stranger	1		Don‰Ûªt know	0	2	4	6	1	1	0	2	3	3	1	-5	0	2	2	4	3	7	0	0	0	0	0	0	0	1	0	0	1	0	2	0	0	1	1	2	1	0	7	20	0
1778	3	1	1	4	Shelter/rescue/vet clinic	1		Born to dog from international dog breeder (intentional litter)	0	4	3	7	0	2	0	2	1	1	0	-2	2	2	4	2	1	3	2	0	0	2	0	1	2	3	2	0	12	2	1	0	2	0	2	0	0	1	8	34	4
450	3	1	1	4	Through online/print/in person advertisement from stranger	1		Born to dog from international dog breeder (intentional litter)	0	0	0	0	0	0	0	0	0	0	0	0	0	0	0	0	0	0	0	0	0	0	0	0	0	0	1	0	1	0	0	0	0	0	0	0	0	0	0	1	4
953	3	1	1	4	Friend/relative/neighbour	1		Friend/neighbour/relative‰Ûªs dog had puppies	0	2	2	4	1	1	1	3	3	3	3	-3	1	1	2	2	1	3	0	0	0	0	0	0	0	0	0	0	0	0	0	0	0	0	0	1	1	1	3	12	3
318	2	3	1	4	Shelter/rescue/vet clinic	1		Born to a stranger‰Ûªs dog (accidental litter)	0	4	4	8	1	1	0	2	3	3	2	-4	2	2	4	3	3	6	0	1	0	0	0	0	0	2	0	0	3	1	0	0	0	0	0	0	0	0	1	20	0
76	2	2	1	4	Found as stray	1		Don‰Ûªt know	0	3	2	5	1	1	1	3	3	2	2	-3	3	3	6	3	3	6	0	1	0	0	1	0	0	2			4	1	1	1	0	1	1	2	1	1	9	30	0
1544	3	2	1	4	Through online/print/in person advertisement from stranger	1		Born to a stranger‰Ûªs dog (accidental litter)	0	4	2	6	0	3	0	3	2	1	3	0	4	4	8	3	4	7	2	4	0	1	0	3	3	4	0	0	17	0	0	0	0	0	0	0	1	2	3	44	4
2438	3	3	1	5	Purebred breeder	1		Born to dog from Canadian dog breeder (intentional litter)	0	3	4	7	2	2	1	5	3	4	4	-3	4	3	7	4	2	6	1	1	0	0	0	3	2	2	1	1	11	0	3	0	1	1	1	1	0	2	9	42	1
1731	3	2	1	6	Shelter/rescue/vet clinic	1		Born to a stranger‰Ûªs dog (accidental litter)	0	2	2	4	1	2	1	4	2	2	2	-2	4	4	8	3	3	6	0	0	0	1	0	2	1	3	0	0	7	1	3	1	0	2	1	3	1	1	13	40	0
1440	1	2	1	7	Through online/print/in person advertisement from stranger	1		Born to a stranger‰Ûªs dog (accidental litter)	0	2	1	3	1	3	0	4	4	3	3	-4	4	4	8	3	4	7	3	1	0	3	0	3	2	4			16	1	0	0	0	2	0	3	2	2	10	44	3
721	3	2	1	7	Purebred breeder	1		Born to dog from Canadian dog breeder (intentional litter)	0	2	2	4	0	1	1	2	4	3	4	-3	2	2	4	3	3	6	0	1	2	3	2	1	0	0	1	1	11	0	1	2	1	0	0	1	1	0	6	30	3
1430	3	1	1	8	Shelter/rescue/vet clinic	1		Born in animal shelter/rescue/vet clinic	0	4	4	8	0	0	0	0	3	2	2	-3	3	3	6	3	3	6	0	0	0	1	0	0	1	2	0	0	4	0	1	0	1	0	1	1	0	1	5	26	3
1519	3	1	1	8	Purebred breeder	1		Born to dog from Canadian dog breeder (intentional litter)	0	1	2	3	1	1	0	2	2	3	3	-2	1	3	4	3	2	5	1	0	0	1	0	1	0	3	0	1	7	2	2	1	0	2	1	2	0	0	10	29	0
2336	3	3	1	8	Purebred breeder	1		Born to dog from Canadian dog breeder (intentional litter)	0	2	3	5	1	1	1	3	3	3	1	-5	3	4	7	2	3	5	1	0	1	1	0	1	2	2			8	1	1	2	1	1	1	2	0	0	9	32	3
517	3	3	1	8	Purebred breeder	1		Born to dog from Canadian dog breeder (intentional litter)	0	3	4	7	1	0	0	1	3	3	1	-5	2	3	5	2	2	4	2	0	0	2	0	2	1	2	0	0	9	2	1	1	2	2	0	2	0	0	10	31	3
1987	4	2	1	8	Pet store	1		Pet store	0	1	1	2	1	1	1	3	2	2	2	-2	3	3	6	2	1	3	0	0	0	1	1	0	1	3	0	0	6	0	1	0	0	1	0	1	1	0	4	22	4
274	3	3	1	9	Purebred breeder	1		Born to dog from Canadian dog breeder (intentional litter)	0	3	3	6	0	1	0	1	3	3	3	-3	2	2	4	3	2	5	0	1	0	1	0	1	0	1	1	0	5	0	1	0	1	0	0	1	0	0	3	21	3
2151	3	1	1	10	Friend/relative/neighbour	1		Friend/neighbour/relative‰Ûªs dog had puppies	0	3	3	6	0	0	0	0	0	0	0	0	0	0	0	0	0	0	0	0	0	0	0	0	0	0	0	0	0	0	0	0	0	0	0	0	0	0	0	6	0
1299	3	2	1	10	Through online/print/in person advertisement from stranger	1		Born to dog from Canadian dog breeder (intentional litter)	0	4	3	7	2	3	3	8	2	1	2	-1	1	2	3	1	2	3	1	1	2	1	1	3	2	3	2	0	16	1	3	1	0	1	3	0	1	2	12	48	3
2339	3	2	1	10	Shelter/rescue/vet clinic	1		Born in animal shelter/rescue/vet clinic	0	1	2	3	1	2	1	4	2	2	1	-3	1	2	3	3	2	5	1	2	0	0	1	1	0	2	1	2	10	1	3	2	1	2	1	2	2	1	15	37	4
1465	3	2	1	10	Shelter/rescue/vet clinic	1		Don‰Ûªt know	0	4	4	8	1	1	1	3	3	3	2	-4	0	0	0	3	3	6	0	1	0	2	0	0	0	0	1	1	5	1	2	1	0	1	2	3	1	1	12	30	4
2361	3	2	1	10	Friend/relative/neighbour	1		Born to dog from Canadian dog breeder (intentional litter)	0	1	0	1	2	1	1	4	3	3	2	-4	0	0	0	2	2	4	0	0	0	0	0	1	1	2	1	0	5	1	1	0	1	1	1	2	1	1	9	19	0
1403	3	1	1	11	Shelter/rescue/vet clinic	1		Born in animal shelter/rescue/vet clinic	0	1	1	2	1	1	1	3	3	3	2	-4	2	2	4	2	1	3	0	0	0	0	0	0	0	1	0	1	2	0	0	0	0	0	0	0	0	0	0	10	3
2393	3	3	1	11	Shelter/rescue/vet clinic	1		Don‰Ûªt know	0	3	3	6	0	2	0	2	3	3	2	-4	2	4	6	3	3	6	0	0	0	2	0	2	2	3		1	10	0	1	0	0	0	0	0	3	3	7	33	0
304	3	3	1	11	Shelter/rescue/vet clinic	1		Don‰Ûªt know	0	3	3	6	1	2	1	4	3	3	2	-4	2	4	6	1	4	5	0	0	1	1	0	2	1	3			8	0	1	0	0	0	0	0	2	4	7	32	0
2437	3	3	1	11	Purebred breeder	1		Born to dog from Canadian dog breeder (intentional litter)	0	2	4	6	1	1	0	2	3	3	3	-3	0	3	3	2	1	3	0	0	0	0	0	0	0	0	0	0	0	0	1	0	1	1	1	1	0	1	6	17	1
298	3	2	1	11	Through online/print/in person advertisement from stranger	1		Born to a stranger‰Ûªs dog (accidental litter)	0	3	3	6	1	1	0	2	4	4	1	-7	0	0	0	1	4	5	0	0	0	0	0	0	0	0	0	0	0	0	1	0	0	0	1	0	0	0	2	8	0
1211	0	0	1	13	Through online/print/in person advertisement from stranger	1		Don‰Ûªt know	0	2	1	3	0	0	0	0	4	3	1	-6	0	4	4	3	2	5	0	0	0	0	0	0	0	2			2	0	1	0	0	0	0	0	1	0	2	10	0
1984	3	2	1	13	Through online/print/in person advertisement from stranger	1		Born to dog from Canadian dog breeder (intentional litter)	0	3	3	6	1	2	0	3	3	2	1	-4	1	3	4	2	2	4	0	1	4	1	3	0	1	0			10	0	0	0	0	1	0	1	0	0	2	25	0
87	2	1	1	17	Pet store	1		Born in animal shelter/rescue/vet clinic	0	1	2	3	0	0	0	0	0	3	3	0	2	3	5	3	2	5	0	0	0	0	1	1	0	2	2	1	7	1	1	0	1	1	1	1	1	0	7	27	4
1343	2	1	1	0.5	Shelter/rescue/vet clinic	1		Born in animal shelter/rescue/vet clinic	0	2	2	4	1	1	0	2	4	4	1	-7	1	1	2	4	4	8	0	0	0	0	0	0	0	0	0	0	0	0	0	0	0	0	0	1	0	0	1	10	0
389	2	1	1	0.5	Shelter/rescue/vet clinic	1		Born in animal shelter/rescue/vet clinic	0	3	2	5	1	1	1	3	4	3	1	-6	0	1	1	4	4	8	0	0	0	0	0	0	0	0	0	0	0	0	0	0	0	0	0	1	0	0	1	12	0
182	2	1	1	0.5	Shelter/rescue/vet clinic	1		Born in animal shelter/rescue/vet clinic	0	1	1	2	1	1	0	2	4	4	1	-7	1	1	2	4	4	8	0	0	0	0	0	0	0	0	0	0	0	0	0	0	0	0	0	0	0	0	0	7	0
1701	3	3	0	3	Shelter/rescue/vet clinic	0	usa	Born to dog living on the streets/found/stray	1	4	3	7	0	1	1	2	3	3	4	-2	3	3	6	4	4	8	0	0	0	0	0	0	0	1	0	0	1	0	1	0	1	1	1	1	1	1	7	29	0
707	2	1	1	5	Shelter/rescue/vet clinic	0	usa	Born to dog living on the streets/found/stray	1	2	1	3	1	0	0	1	4	2	3	-3	2	4	6	2	2	4	0	1	0	2	0	0	0	2			5	0	3	0	0	1	2	0	1	1	8	24	0
2135	3	1	1	4	Shelter/rescue/vet clinic	0	usa	Born to dog from international dog breeder (intentional litter)	0	3	2	5	1	2	0	3	2	2	3	-1	1	3	4	3	1	4	2	0	0	0	0	3	2	3	0	0	10	3	1	3	3	4	2	4	2	2	24	49	0
2034	3	1	0	2	Shelter/rescue/vet clinic	1		Don‰Ûªt know	0	3	1	4	0	2	0	2	2	2	2	-2	1	1	2	3	4	7	0	0	0	1	0	0	1	1	0	0	3	0	2	0	0	1	1	1	0	1	6	22	2
1733	0	0	0	2	Shelter/rescue/vet clinic	1		Born to dog from Canadian dog breeder (intentional litter)	0	4	3	7	3	2	0	5	2	3	2	-3	1	1	2	3	3	6	0	1	0	0	0	0	0	1			2	0	1	0	0	0	1	1	3	2	8	27	1
243	3	2	0	2	Through online/print/in person advertisement from stranger	1		Born to a stranger‰Ûªs dog (accidental litter)	0	3	3	6	1	2	2	5	3	3	2	-4	1	2	3	3	3	6	0	0	1	0	0	0	0	0	0	0	1	3	1	4	2	0	1	1	0	0	12	29	4
1351	2	0	0	4	Friend/relative/neighbour	1		Friend/neighbour/relative‰Ûªs dog had puppies	0	2	3	5	1	2	1	4	2	2	2	-2	2	2	4	3	3	6	1	0	0	1	0	1	1	1	0	0	5	0	2	1	0	1	1	2	1	0	8	30	1
612	3	2	0	5	Shelter/rescue/vet clinic	1		Don‰Ûªt know	0	2	2	4	0	0	0	0	4	3	1	-6	0	2	2	2	1	3	0	0	0	0	0	0	0	0	0	0	0	1	0	0	0	1	0	1	0	1	4	7	0
1490	2	1	0	6	Purebred breeder	1		Born to dog from Canadian dog breeder (intentional litter)	0	1	1	2	0	2	1	3	3	2	2	-3	1	2	3	2	2	4	0	0	0	0	0	0	0	1			1	0	0	0	0	0	0	1	0	1	2	12	0
1251	3	1	0	6	Purebred breeder	1		Born to dog from Canadian dog breeder (intentional litter)	0	2	3	5	1	1	1	3	2	4	2	-4	0	1	1	1	2	3	1	1	0	1	0	0	1	2	0		6	0	1	0	0	0	1	1	0	1	4	18	0
1534	3	1	0	9	Shelter/rescue/vet clinic	1		Born in animal shelter/rescue/vet clinic	0	3	2	5	0	0	0	0	2	1	3	0	4	4	8	4	4	8	0	0	0	0	0	1	0	3			4	1	0	1	0	1	1	2	1	1	8	33	1
1295	2	3	0	0.5	Purebred breeder	1		Born to dog from Canadian dog breeder (intentional litter)	0	3	3	6	2	2	1	5	3	3	2	-4	4	4	8	4	4	8	0	0	0	0	0	0	1	1			2	1	1	1	0	1	0	2	0	0	6	31	0
1423	3	2	0	0.5	Purebred breeder	1		Born to dog from Canadian dog breeder (intentional litter)	0	3	3	6	1	1	0	2	4	4	2	-6	4	4	8	4	4	8	0	0	0	0	0	0	0	0			0	2	1	0	0	0	0	0	0	0	3	21	0
1660	2	0	1	1	Purebred breeder	1		Born to dog from Canadian dog breeder (intentional litter)	0	3	3	6	2	2	2	6	4	3	2	-5	0	2	2	3	4	7	1	0	0	0	0	0	0	0	0	0	1	0	0	0	0	0	0	0	0	0	0	17	0
1950	3	2	1	1	Purebred breeder	1		Born to dog from Canadian dog breeder (intentional litter)	0	3	3	6	2	2	2	6	3	2	2	-3	3	3	6	4	3	7	0	0	0	0	0	3	2	2			7	1	1	0	0	2	1	2	1	1	9	38	3
2191	3	1	1	2	Purebred breeder	1		Born to dog from Canadian dog breeder (intentional litter)	0	2	3	5	1	2	1	4	1	1	3	1	4	4	8	3	3	6	0	0	0	0	0	0	1	1	0	0	2	2	0	0	1	0	2	1	0	2	8	34	0
2348	3	2	1	2	Purebred breeder	1		Born to dog from Canadian dog breeder (intentional litter)	0	3	3	6	1	1	0	2	3	2	2	-3	2	2	4	2	2	4	0	0	0	0	0	0	1	2	0	0	3	0	1	0	0	2	1	1	1	1	7	23	0
2479	3	2	1	2	Purebred breeder	1		Born to dog from Canadian dog breeder (intentional litter)	0	2	1	3	2	1	1	4	3	2	2	-3	2	1	3	1	2	3	1	0	0	1	0	2	1	1		1	7	1	2	2	1	1	2	1	1	2	13	30	2
1384	3	3	1	3	Purebred breeder	1		Born to dog from Canadian dog breeder (intentional litter)	0	1	1	2	1	0	0	1	4	4	4	-4	1	1	2	4	4	8	0	0	0	0	0	0	0	2			2	0	0	0	0	0	0	2	0	0	2	13	4
692	3	1	1	5	Friend/relative/neighbour	1		Born to dog from Canadian dog breeder (intentional litter)	0	3	2	5	1	1	2	4	2	2	2	-2	1	3	4	3	3	6	1	0	0	2	0	1	1	2	1	1	9	1	1	1	1	1	1	1	2	1	10	36	1
2345	3	3	1	5	Pet store	1		Born to dog from Canadian dog breeder (intentional litter)	0	3	3	6	3	3	4	10	2	3	3	-2	3	2	5	2	4	6	4	3	4	2	3	3	3	2	3	3	30	3	4	4	4	3	3	3	3	3	30	85	3
467	3	1	1	7	Shelter/rescue/vet clinic	1		Don‰Ûªt know	0	2	1	3	2	1	0	3	4	4	1	-7	1	1	2	2	2	4	0	0	0	0	0	0	0	0	0	0	0	0	1	0	1	1	1	1	1	1	7	12	0
2426	3	2	1	0.5	Purebred breeder	1		Born to dog from Canadian dog breeder (intentional litter)	0	3	3	6	0	0	0	0	2	2	3	-1	2	2	4	3	3	6	0	0	0	1	0	0	1	0			2	0	0	0	0	0	0	0	0	0	0	17	1
682	4	1	1	1	Shelter/rescue/vet clinic	0	taiwan	Born to dog living on the streets/found/stray	1	1	1	2	1	2	1	4	3	1	2	-2	0	3	3	2	1	3	1	0	0	3	0	1	0	3	0	0	8	1	1	2	0	2	1	3	1	2	13	31	0
343	3	1	0	3	Shelter/rescue/vet clinic	0	usa	Don‰Ûªt know	1	2	2	4	1	0	0	1	4	3	2	-5	4	4	8	4	4	8	0	0	0	1	0	0	0	0			1	0	1	0	0	1	1	0	0	0	3	20	0
800	3	2	0	5	Shelter/rescue/vet clinic	1		Don‰Ûªt know	0	3	1	4	1	1	1	3	3	3	1	-5	3	3	6	2	2	4	0	0	0	1	0	1	0	1			3	0	1	0	0	1	1	1	1	0	5	20	0
1222	0	0	0	6	Shelter/rescue/vet clinic	1		Don‰Ûªt know	0	2	2	4	0	0	0	0	3	3	1	-5	2	1	3	2	2	4	0	0	0	0	0	0	0	1	0	0	1	0	0	0	0	0	0	0	1	4	5	12	1
2386	3	3	1	4	Purebred breeder	1		Born to dog from Canadian dog breeder (intentional litter)	0	3	2	5	2	3	1	6	2	2	1	-3	2	4	6	1	1	2	3	2	0	1	2	2	3	3	1	1	18	4	3	2	1	4	3	2	0	3	22	56	1
1434	3	0	1	5	Shelter/rescue/vet clinic	1		Born to dog from Canadian dog breeder (intentional litter)	0	3	3	6	2	3	3	8	4	2	2	-4	4	0	4	4	4	8	0	0	3	1	0	0	3	2	3	0	12	3	3	0	1	0	2	0	0	1	10	44	1
541	3	2	1	3	Shelter/rescue/vet clinic	1		Born in animal shelter/rescue/vet clinic	0	2	1	3	2	2	2	6	3	3	3	-3	3	2	5	4	3	7	3	2	3	2	3	3	2	3	4	3	28	4	3	4	3	3	3	3	1	0	24	70	3
1240	0	0	2	4	Friend/relative/neighbour	1		Friend/neighbour/relative‰Ûªs dog had puppies	0	2	2	4	2	3	0	5	4	4	2	-6	4	0	4	1	1	2	3	0	0	1	0	1	0	2			7	2	2	3	0	4	0	4	4	1	20	36	1
1365	1	1	1	11	Purebred breeder	0	belgium	Born to dog from international dog breeder (intentional litter)	0	4	2	6	1	2	2	5	3	2	4	-1	2	4	6	4	1	5	0	0	0	0	0	0	0	0	1	0	1	0	1	0	0	0	3	1	1	2	8	30	3
2332	3	2	1	8	Offspring of another dog in my household	0	thailand	Born to dog from international dog breeder (intentional litter)	0	1	2	3	0	1	0	1	3	2	1	-4	1	1	2	2	1	3	1	1	1	2	1	0	1	2	2	1	12	2	1	1	2	2	2	2	1	0	13	30	1
429	3	2	1	8	Offspring of another dog in my household	0	thailand	Born to dog in my household	0	2	3	5	0	1	0	1	3	3	1	-5	1	1	2	2	1	3	1	0	1	1	1	0	1	2		1	8	1	3	1	1	1	1	2	1	0	11	25	1
507	3	2	1	8	Offspring of another dog in my household	0	thailand	Born to dog in my household	0	2	3	5	0	1	0	1	3	3	1	-5	1	1	2	2	1	3	1	1	1	1	1	1	1	2	2	2	13	1	3	1	1	2	1	2	1	0	12	31	1
2136	4	1	0	3	Purebred breeder	0	usa	Born to dog from international dog breeder (intentional litter)	0	3	3	6	0	0	0	0	2	3	2	-3	2	0	2	4	4	8	0	0	0	0	0	0	0	0	0	0	0	0	0	0	0	0	0	0	1	1	2	15	0
2258	3	0	1	10	Purebred breeder	0	usa	Born to dog from international dog breeder (intentional litter)	0	2	3	5	1	0	0	1	2	2	2	-2	2	2	4	1	1	2	0	0	0	2	0	1	0	1	0	1	5	0	1	1	0	1	1	1	2	2	9	24	0
583	2	1	1	0.5	Purebred breeder	0	usa	Born to dog from international dog breeder (intentional litter)	0	2	1	3	3	1	2	6	2	2	3	-1	2	2	4	3	3	6	0	0	0	0	0	0	0	1			1	2	1	1	0	1	1	2	1	0	9	28	0
2532	4	3	0	2	Purebred breeder	0	usa	Born to dog from international dog breeder (intentional litter)	0	3	3	6	1	1	1	3	4	4	2	-6	0	1	1	4	4	8	0	0	0	1	0	2	1	2	0	1	7	0	2	0	1	1	1	2	1	1	9	28	0
960	3	1	0	1	Purebred breeder	1		Born to dog from Canadian dog breeder (intentional litter)	0	4	2	6	1	1	0	2	1	2	3	0	4	4	8	3	3	6	3	1	0	3	0	3	3	4	1	1	19	3	1	4	2	4	3	3	1	0	21	62	0
2134	4	1	0	1	Friend/relative/neighbour	1		Friend/neighbour/relative‰Ûªs dog had puppies	0	2	1	3	2	1	1	4	3	3	2	-4	2	1	3	2	3	5	0	1	0	1	0	1	1	1	0	1	6	1	1	0	1	1	1	1	1	1	8	25	0
1031	1	0	0	2	Friend/relative/neighbour	1		Born to dog from Canadian dog breeder (intentional litter)	0	4	3	7	2	3	2	7	4	4	4	-4	3	4	7	4	4	8	0	0	0	0	0	0	0	0	1	1	2	0	2	0	0	0	1	0	3	1	7	34	4
696	2	2	0	2	Friend/relative/neighbour	1		Born in animal shelter/rescue/vet clinic	0	3	4	7	0	1	0	1	3	3	1	-5	1	1	2	2	2	4	2	0	0	1	0	1	1	2	0	1	8	0	2	0	0	1	1	2	1	1	8	25	1
1595	2	1	0	3	Shelter/rescue/vet clinic	1		Don‰Ûªt know	0	4	4	8	3	4	0	7	4	4	3	-5	4	4	8	3	4	7	4	2	0	4	0	4	4	4	4	2	28	0	4	0	0	0	3	2	4	0	13	66	0
1971	3	1	0	3	Friend/relative/neighbour	1		Friend/neighbour/relative‰Ûªs dog had puppies	0	3	2	5	3	1	1	5	3	3	2	-4	1	1	2	2	2	4	1	2	1	1	2	2	2	2	0	0	13	1	1	1	0	2	1	2	1	1	10	35	1
1344	2	2	0	3	Friend/relative/neighbour	1		Born to dog from Canadian dog breeder (intentional litter)	0	1	1	2	0	1	0	1	2	2	2	-2	1	1	2	2	2	4	1	0	0	0	0	1	0	1	0	0	3	0	1	1	0	1	0	1	0	0	4	14	1
550	3	1	0	4	Purebred breeder	1		Born to dog from Canadian dog breeder (intentional litter)	0	2	2	4	3	3	1	7	4	3	1	-6	1	2	3	2	2	4	0	1	0	1	1	1	1	2	0	1	8	0	0	0	0	0	0	0	1	0	1	21	4
380	4	1	0	4	Friend/relative/neighbour	1		Friend/neighbour/relative‰Ûªs dog had puppies	0	1	2	3	0	2	0	2	0	2	2	0	2	2	4	2	1	3	0	0	0	1	0	1	0	1	0	0	3	0	1	0	0	0	1	1	2	3	8	23	1
191	1	2	0	4	Friend/relative/neighbour	1		Friend/neighbour/relative‰Ûªs dog had puppies	0	3	3	6	1	2	1	4	3	3	4	-2	1	1	2	4	3	7	0	1	0	0	0	0	0	2	0	1	4	2	1	1	2	1	1	2	2	1	13	34	0
577	2	1	0	5	Through online/print/in person advertisement from stranger	1		Born to a stranger‰Ûªs dog (accidental litter)	0	3	4	7	1	1	0	2	3	3	1	-5	0	0	0	3	3	6	0	0	1	0	1	1	0	2	0	0	5	0	1	1	0	1	1	2	0	0	6	21	1
684	3	1	0	5	Friend/relative/neighbour	1		Friend/neighbour/relative‰Ûªs dog had puppies	0	2	2	4	1	1	1	3	3	3	2	-4	2	2	4	2	2	4	0	1	0	0	1	0	0	1	0		3	1	1	1	1	1	1	1	1	1	9	23	0
872	2	3	0	5	Friend/relative/neighbour	1		Friend/neighbour/relative‰Ûªs dog had puppies	0	2	2	4	2	2	1	5	3	3	2	-4	3	3	6	3	3	6	0	0	0	1	0	0	1	1		0	3	1	0	0	0	1	1	3	1	1	8	28	3
1511	3	1	0	6	Shelter/rescue/vet clinic	1		Born to dog living on the streets/found/stray	0	3	3	6	0	0	0	0	3	3	2	-4	1	2	3	2	2	4	0	0	0	0	0	0	0	1	0	0	1	0	1	0	0	0	0	1	0	0	2	12	0
440	3	2	0	7	Purebred breeder	1		Born to dog from Canadian dog breeder (intentional litter)	0	3	3	6	0	0	0	0	4	4	0	-8	3	3	6	4	3	7	0	0	0	0	0	0	0	1	0	0	1	0	0	0	0	0	0	0	1	0	1	13	0
486	4	1	0	8	Through online/print/in person advertisement from stranger	1		Don‰Ûªt know	0	1	0	1	0	0	0	0	3	1	3	-1	0	0	0	2	3	5	0	0	0	4	0	2	0	3			9	1	1	0	0	2	1	2	0	0	7	21	0
1322	1	2	0	9	Friend/relative/neighbour	1		Born to dog from Canadian dog breeder (intentional litter)	0	4	3	7	2	3	3	8	2	2	3	-1	3	3	6	3	3	6	3	3	1	3	0	1	2	2	1	1	17	0	3	0	0	1	0	0	0	0	4	47	3
843	1	1	0	10	Through online/print/in person advertisement from stranger	1		Born to a stranger‰Ûªs dog (accidental litter)	0	3	1	4	0	3	0	3	3	3	2	-4	1	1	2	1	1	2	1	0	0	1	0	1	1	0			4	0	0	0	0	0	1	0	0	0	1	12	1
426	2	2	0	11	Purebred breeder	1		Born to dog from Canadian dog breeder (intentional litter)	0	3	3	6	1	2	1	4	3	3	2	-4	0	2	2	4	3	7	0	0	0	1	0	1	1	2			5	0	4	0	0	0	2	1	1	1	9	29	0
346	2	2	0	11	Purebred breeder	1		Born to dog from Canadian dog breeder (intentional litter)	0	2	2	4	2	2	2	6	2	2	2	-2	2	2	4	2	2	4	2	3	3	3	3	3	3	3	2	2	27	2	2	2	2	2	2	2	2	2	18	61	2
930	1	1	0	12	Friend/relative/neighbour	1		Friend/neighbour/relative‰Ûªs dog had puppies	0	2	3	5	2	2	1	5	2	2	1	-3	0	1	1	1	1	2	0	1	3	0	3	1	0	0	2	1	11	0	1	0	0	0	1	0	1	1	4	25	4
1223	3	1	0	12	Through online/print/in person advertisement from stranger	1		Born to a stranger‰Ûªs dog (accidental litter)	0	2	3	5	1	1	1	3	3	2	1	-4	1	3	4	3	3	6	1	0	0	0	0	2	1	3			7	1	1	1	0	2	1	1	2	1	10	31	1
2176	3	1	0	13	Through online/print/in person advertisement from stranger	1		Born to dog from Canadian dog breeder (intentional litter)	0	3	4	7	0	1	0	1	3	3	2	-4	3	3	6	3	3	6	1	1	1	2	0	1	2	2	1	1	12	2	4	1	1	2	2	3	0	0	15	43	3
276	2	2	0	14	Shelter/rescue/vet clinic	1		Don‰Ûªt know	0	3	3	6	2	3	0	5	1	1	4	2	1	3	4	1	1	2	0	1	0	2	1	1	0	3			8	1	1	0	0	2	2	2	1	1	10	37	0
373	3	2	0	15	Found as stray	1		Friend/neighbour/relative‰Ûªs dog had puppies	0	3	2	5	1	2	1	4	3	3	2	-4	1	2	3	2	3	5	1	0	0	0	0	1	0	2		0	4	3	3	0	2	2	2	3	2	0	17	34	1
414	1	1	0	16	Shelter/rescue/vet clinic	1		Born in animal shelter/rescue/vet clinic	0	0	0	0	1	0	2	3	1	1	1	-1	1	1	2	1	2	3	1	1	0	1	2	0	0	1	1	1	8	1	2	2	1	2	1	1	1	1	12	27	3
1523	2	2	0	0.5	Through online/print/in person advertisement from stranger	1		Born to dog from Canadian dog breeder (intentional litter)	0	2	2	4	3	3	0	6	4	4	2	-6	3	3	6	3	2	5	2	2	0	0	0	1	0	1			6	0	1	0	0	0	0	0	0	0	1	22	4
2298	3	1	1	1	Through online/print/in person advertisement from stranger	1		Born to dog from Canadian dog breeder (intentional litter)	0	3	1	4	2	1	2	5	3	1	3	-1	3	3	6	4	4	8	0	0	0	0	0	1	0	0	1	1	3	2	1	1	2	2	2	2	4	2	18	43	0
708	3	2	1	1	Purebred breeder	1		Born to dog from Canadian dog breeder (intentional litter)	0	1	1	2	0	0	2	2	0	0	2	2	0	0	0	2	3	5	0	0	0	1	0	0	0	1	0	0	2	0	0	0	0	0	1	0	1	0	2	15	0
131	1	1	1	2	Shelter/rescue/vet clinic	1		Born in animal shelter/rescue/vet clinic	0	2	1	3	2	1	0	3	3	2	1	-4	1	0	1	3	4	7	3	0	0	0	1	2	1	3	0	2	12	2	1	3	0	1	3	2	0	0	12	34	2
1319	1	1	1	2	Pet store	1		Pet store	0	2	3	5	4	4	0	8	3	3	2	-4	3	3	6	4	4	8	3	2	2	1	3	3	3	3	2		22	3	3	2	2	2	3	3	3	4	25	70	1
2202	3	0	1	3	Through online/print/in person advertisement from stranger	1		Pet store	0	3	4	7	0	0	0	0	3	3	2	-4	0	0	0	3	3	6	0	0	0	1	0	1	1	2	2	1	8	0	3	0	2	0	1	1	1	0	8	25	0
207	2	2	1	3	Purebred breeder	1		Born to dog from Canadian dog breeder (intentional litter)	0	2	2	4	2	2	2	6	2	2	2	-2	2	2	4	2	2	4	2	2	2	2	2	2	2	2	2	2	20	2	2	2	2	2	2	2	2	2	18	54	3
1209	3	1	1	4	Through online/print/in person advertisement from stranger	1		Friend/neighbour/relative‰Ûªs dog had puppies	0	2	2	4	2	2	0	4	3	2	2	-3	2	3	5	3	3	6	2	0	0	0	0	1	1	3	1	0	8	0	2	1	0	1	1	1	2	0	8	32	0
615	4	3	1	4	Friend/relative/neighbour	1		Friend/neighbour/relative‰Ûªs dog had puppies	0	3	3	6	2	2	2	6	4	4	2	-6	1	1	2	2	2	4	1	2	2	2	1	1	1	2	1	1	14	2	2	1	1	2	1	1	2	2	14	40	4
40	2	2	1	4	Through online/print/in person advertisement from stranger	1		Born to dog from Canadian dog breeder (intentional litter)	0	2	2	4	2	2	2	6	2	2	2	-2	2	2	4	2	2	4	2	2	2	2	2	2	2	2	2	2	20	2	2	2	2	2	2	2	2	2	18	54	3
447	3	1	1	5	Shelter/rescue/vet clinic	1		Born in animal shelter/rescue/vet clinic	0	2	4	6	2	2	1	5	1	2	3	0	3	3	6	4	3	7	1	1	0	2	0	2	1	1	1	0	9	0	1	0	0	1	0	1	2	0	5	38	1
1680	4	1	1	5	Through online/print/in person advertisement from stranger	1		Born to dog from Canadian dog breeder (intentional litter)	0	2	2	4	2	2	1	5	3	3	3	-3	3	3	6	3	2	5	0	0	0	0	0	1	1	1	1	1	5	0	1	0	0	1	1	1	0	1	5	27	0
2254	3	1	1	6	Friend/relative/neighbour	1		Don‰Ûªt know	0	3	2	5	1	2	0	3	3	2	2	-3	0	2	2	3	3	6	1	0	0	3	4	2	2	4			16	1	1	1	0	1	1	2	0	0	7	36	0
2167	3	1	1	6	Friend/relative/neighbour	1		Friend/neighbour/relative‰Ûªs dog had puppies	0	3	3	6	0	4	0	4	2	2	4	0	4	4	8	4	3	7	1	0	2	3	0	1	2	3			12	0	4	1	0	0	3	1	0	1	10	47	0
570	4	1	1	6	Shelter/rescue/vet clinic	1		Don‰Ûªt know	0	2	2	4	2	2	2	6	3	2	2	-3	1	1	2	2	2	4	0	0	0	0	0	0	0	1	0	0	1	0	1	0	0	0	0	1	0	0	2	16	4
1447	1	1	1	7	Purebred breeder	1		Born to dog from Canadian dog breeder (intentional litter)	0	0	0	0	1	1	0	2	4	4	2	-6	1	1	2	3	3	6	0	0	1	0	2	3	0	2	3	0	11	1	4	1	3	2	2	1	1	3	18	33	0
358	4	1	1	7	Purebred breeder	1		Born to dog from Canadian dog breeder (intentional litter)	0	0	1	1	1	0	0	1	4	4	2	-6	2	1	3	3	2	5	0	1	0	0	1	2	0	2	1	0	7	1	0	1	0	1	0	1	1	0	5	16	0
2014	3	1	1	8	Purebred breeder	1		Born to dog from Canadian dog breeder (intentional litter)	0	2	2	4	2	2	1	5	2	3	1	-4	1	2	3	1	1	2	1	0	1	2	2	1	1	2	2	2	14	3	0	2	4	2	2	1	2	2	18	42	2
1296	3	1	1	9	Purebred breeder	1		Born to dog from Canadian dog breeder (intentional litter)	0	3	2	5	0	1	0	1	3	2	2	-3	1	1	2	2	3	5	2	1	0	3	0	2	1	2	1	0	12	3	1	1	1	2	1	2	2	1	14	36	0
2544	4	2	1	11	Friend/relative/neighbour	1		Friend/neighbour/relative‰Ûªs dog had puppies	0	3	2	5	0	0	0	0	4	2	2	-4	3	4	7	3	4	7	1	3	0	3	0	1	1	3		1	13	2	2	1	0	3	1	0	1	1	11	39	0
2069	4	1	1	12	Purebred breeder	1		Friend/neighbour/relative‰Ûªs dog had puppies	0	2	2	4	1	1	0	2	2	2	1	-3	2	2	4	2	2	4	1	0	0	2	0	0	1	0		0	4	2	1	0	0	0	2	1	2	1	9	24	4
2356	3	2	1	12	Shelter/rescue/vet clinic	1		Born to a stranger‰Ûªs dog (accidental litter)	0	3	3	6	1	0	0	1	3	3	2	-4	1	1	2	3	3	6	1	0	0	1	0	1	1	2			6	1	4	0	0	1	1	1	2	1	11	28	1
2408	4	3	1	16	Shelter/rescue/vet clinic	1		Don‰Ûªt know	0	2	1	3	2	0	0	2	3	2	1	-4	3	3	6	3	2	5	0	0	0	0	0	0	0	0	0	1	1	0	0	0	0	0	0	1	1	0	2	15	0
362	4	1	1	3	Shelter/rescue/vet clinic	0	korea	Don‰Ûªt know	1	1	4	5	0	0	2	2	2	0	3	1	4	4	8	3	3	6	0	0	1	0	1	1	1	1			5	1	1	1	0	1	4	1	3	3	15	42	0
400	1	2	0	1	Shelter/rescue/vet clinic	0	usa	Born to dog living on the streets/found/stray	1	4	3	7	1	1	1	3	1	2	2	-1	2	1	3	1	3	4	3	1	0	1	1	1	1	1	1	1	11	1	1	1	1	2	0	2	1	1	10	37	0
1393	4	1	0	6	Shelter/rescue/vet clinic	0	usa	Don‰Ûªt know	1	4	3	7	4	4	0	8	2	2	2	-2	3	4	7	3	3	6	1	0	0	0	0	2	1	1		0	5	0	1	0	0	2	1	2	1	0	7	38	0
537	1	1	0	7	Shelter/rescue/vet clinic	0	usa	Don‰Ûªt know	1	1	0	1	1	1	1	3	2	2	3	-1	1	4	5	3	1	4	1	0	0	2	0	4	0	4			11	1	4	1	0	1	2	1	1	1	12	35	0
1994	3	1	0	1	Through online/print/in person advertisement from stranger	1		Born to dog from international dog breeder (intentional litter)	0	3	1	4	1	1	2	4	3	3	2	-4	1	1	2	2	2	4	1	1	2	1	1	1	3	1	0	0	11	1	1	0	1	1	1	1	1	1	8	29	3
441	2	2	0	1	Friend/relative/neighbour	1		Friend/neighbour/relative‰Ûªs dog had puppies	0	3	3	6	2	2	4	8	2	2	4	0	3	3	6	4	3	7	0	1	0	0	1	0	0	1		0	3	2	3	0	0	1	2	2	0	0	10	40	4
2060	3	1	0	2	Through online/print/in person advertisement from stranger	1		Don‰Ûªt know	0	4	3	7	1	2	0	3	4	2	4	-2	3	3	6	3	4	7	0	0	0	0	0	0	1	2		0	3	0	0	0	0	0	2	1	0	0	3	27	3
856	2	3	0	2	Through online/print/in person advertisement from stranger	1		Born to dog from Canadian dog breeder (intentional litter)	0	4	3	7	2	3	1	6	3	3	4	-2	4	3	7	4	4	8	3	1	0	2	1	1	2	3		1	14	2	1	1	0	1	1	2	1	1	10	50	4
1554	0	0	0	2	Purebred breeder	1		Born to dog from Canadian dog breeder (intentional litter)	0	2	3	5	2	2	0	4	0	0	3	3	4	4	8	2	4	6	0	1	0	0	0	1	1	2		1	6	0	2	1	0	1	1	2	0	1	8	40	4
839	3	1	0	4	Purebred breeder	1		Born to dog from Canadian dog breeder (intentional litter)	0	3	3	6	0	1	0	1	2	3	2	-3	4	3	7	4	3	7	1	1	0	1	1	2	1	2	0	1	10	0	1	0	0	1	2	3	2	0	9	37	4
443	1	2	0	4	Through online/print/in person advertisement from stranger	1		Born to dog from Canadian dog breeder (intentional litter)	0	3	3	6	0	0	0	0	4	3	3	-4	3	4	7	2	2	4	0	0	0	1	0	0	1	0	0	0	2	0	1	0	0	0	1	1	0	1	4	19	0
96	3	1	0	6	Through online/print/in person advertisement from stranger	1		Born to a stranger‰Ûªs dog (accidental litter)	0	3	3	6	3	3	3	9	3	3	3	-3	3	3	6	3	3	6	2	2	2	2	2	2	2	2	3	3	22	2	1	2	1	2	1	2	2	2	15	61	0
1651	3	3	0	7	Offspring of another dog in my household	1		Born to dog from Canadian dog breeder (intentional litter)	0	3	3	6	1	2	1	4	2	2	2	-2	3	2	5	3	3	6	0	0	0	1	0	0	0	0			1	0	1	0	0	1	1	2	0	0	5	25	2
1587	2	0	0	8	Through online/print/in person advertisement from stranger	1		Born to dog from Canadian dog breeder (intentional litter)	0	2	2	4	0	2	0	2	3	2	2	-3	0	1	1	3	2	5	1	0	0	1	0	0	0	1	0	0	3	1	1	3	0	1	0	2	0	0	8	20	0
227	2	1	0	9	Purebred breeder	1		Born to dog from Canadian dog breeder (intentional litter)	0	4	1	5	0	0	1	1	3	0	2	-1	1	1	2	2	1	3	0	0	0	0	0	0	0	0	0	0	0	0	0	0	0	1	1	1	0	0	3	13	0
1706	3	1	0	12	Purebred breeder	1		Born to dog from Canadian dog breeder (intentional litter)	0	4	4	8	2	1	1	4	3	2	4	-1	3	3	6	2	3	5	1	1	0	1	1	1	1	1	1	1	9	1	2	0	1	2	1	1	1	1	10	41	1
1631	2	1	1	2	Purebred breeder	1		Born to dog from Canadian dog breeder (intentional litter)	0	4	4	8	2	0	2	4	3	1	4	0	0	0	0	2	2	4	0	1	0	2	0	0	1	0			4	4	4	4	1	4	4	4	2	1	28	48	0
2137	3	1	1	3	Friend/relative/neighbour	1		Friend/neighbour/relative‰Ûªs dog had puppies	0	4	3	7	1	1	0	2	3	3	4	-2	2	3	5	4	4	8	0	1	0	0	0	0	0	3	0	2	6	0	0	0	0	0	0	0	0	0	0	26	0
1268	3	2	1	3	Purebred breeder	1		Born to dog from Canadian dog breeder (intentional litter)	0	2	1	3	0	1	0	1	3	3	2	-4	1	1	2	2	2	4	1	1	2	0	0	0	1	0	1	0	6	0	0	0	0	0	1	1	1	1	4	16	4
2278	3	1	1	4	Shelter/rescue/vet clinic	1		Don‰Ûªt know	0	2	2	4	0	1	0	1	3	3	2	-4	1	2	3	2	3	5	2	0	0	1	0	0	2	2	0	0	7	0	1	1	0	0	0	0	0	0	2	18	0
240	3	2	1	4	Shelter/rescue/vet clinic	1		Born in animal shelter/rescue/vet clinic	0	3	3	6	2	2	0	4	3	4	0	-7	1	1	2	2	3	5	0	0	1	0	1	1	0	0			3	1	1	0	1	1	2	1	1	2	10	23	0
1247	3	0	1	5	Friend/relative/neighbour	1		Born to dog from Canadian dog breeder (intentional litter)	0	3	3	6	3	3	2	8	1	3	2	-2	0	1	1	0	1	1	3	3	3	3	2	3	4	1	0	3	25	0	0	2	3	1	3	2	1	3	15	54	1
285	2	2	1	6	Purebred breeder	1		Born to dog from Canadian dog breeder (intentional litter)	0	4	1	5	1	2	3	6	3	2	2	-3	2	2	4	3	3	6	3	1	2	4	3	1	2	2	2	3	23	3	0	1	2	1	2	1	0	1	11	52	2
172	3	2	1	7	Purebred breeder	1		Born to dog from Canadian dog breeder (intentional litter)	0	3	3	6	1	1	1	3	4	3	2	-5	3	3	6	2	2	4	0	1	0	1	0	2	1	2			7	0	2	0	0	0	0	1	1	0	4	25	0
924	4	1	1	9	Through online/print/in person advertisement from stranger	1		Friend/neighbour/relative‰Ûªs dog had puppies	0	3	3	6	2	2	2	6	3	2	2	-3	3	3	6	3	3	6	1	0	0	1	0	1	2	2	0	0	7	2	4	0	0	1	3	2	4	1	17	45	4
2025	4	1	0	4	Purebred breeder	0	usa	Born to dog from international dog breeder (intentional litter)	0	1	0	1	1	1	0	2	4	3	1	-6	0	0	0	4	2	6	0	0	0	1	0	0	1	1	0	0	3	0	0	0	0	1	1	1	0	0	3	9	0
915	3	1	0	8	Purebred breeder	1		Born to dog from Canadian dog breeder (intentional litter)	0	3	3	6	0	2	0	2	3	3	2	-4	3	4	7	4	4	8	3	0	0	3	0	3	2	4	0	1	16	3	3	2	2	2	2	3	1	1	19	54	4
1740	4	3	0	11	Shelter/rescue/vet clinic	1		Born to a stranger‰Ûªs dog (accidental litter)	0	4	4	8	2	1	0	3	3	2	3	-2	4	4	8	3	3	6	0	0	0	3	0	0	0	0	0	0	3	1	1	1	0	1	0	2	2	2	10	36	0
1784	4	3	0	0.5	Offspring of another dog in my household	1		Born to dog in my household	0	0	1	1	0	0	0	0	2	0	2	0	0	0	0	0	1	1	0	1	0	1	0	0	1	0	0	0	3	0	0	0	0	1	1	1	0	0	3	8	1
2243	3	1	1	3	Friend/relative/neighbour	1		Friend/neighbour/relative‰Ûªs dog had puppies	0	2	2	4	1	1	1	3	3	0	3	0	4	4	8	4	3	7	0	0	0	1	0	0	1	1			3	0	1	0	0	1	1	1	2	1	7	32	0
1275	2	0	1	3	Purebred breeder	1		Born to dog from Canadian dog breeder (intentional litter)	0	1	3	4	0	0	0	0	2	2	1	-3	2	2	4	3	1	4	1	1	0	1	2	1	2	2			10	0	2	0	1	1	0	1	0	0	5	24	0
392	1	2	1	3	Shelter/rescue/vet clinic	1		Born to dog living on the streets/found/stray	0	3	4	7	1	1	0	2	0	3	2	-1	1	2	3	4	3	7	0	0	0	1	0	1	0	1	0	0	3	1	2	0	0	1	1	0	4	1	10	31	0
813	1	0	1	5	Purebred breeder	1		Born to dog from Canadian dog breeder (intentional litter)	0	2	1	3	0	0	0	0	1	0	0	-1	0	0	0	0	0	0	0	1	0	0	0	0	1	0	0	0	2	0	0	0	0	0	0	0	0	0	0	4	4
2308	3	2	1	8	Through online/print/in person advertisement from stranger	1		Born to a stranger‰Ûªs dog (accidental litter)	0	3	3	6	1	0	0	1	3	2	1	-4	2	1	3	3	2	5	3	3	0	3	0	4	3	4			20	3	1	3	1	3	2	2	3	3	21	52	0
1338	2	2	0	10	Pet store	0	korea	Friend/neighbour/relative‰Ûªs dog had puppies	0	3	2	5	2	2	1	5	1	2	2	-1	3	3	6	2	1	3	2	2	3	3	1	0	0	1	1	0	13	1	1	2	0	0	1	1	1	2	9	40	3
2294	3	1	1	2	Shelter/rescue/vet clinic	1		Don‰Ûªt know	0	3	3	6	2	2	0	4	3	2	3	-2	3	3	6	2	3	5	1	2	0	1	2	1	0	4			11	0	2	0	0	1	1	2	0	2	8	38	0
2282	4	1	1	6	Purebred breeder	1		Born to dog from Canadian dog breeder (intentional litter)	0	2	3	5	0	1	0	1	2	1	3	0	3	3	6	2	4	6	1	0	0	1	0	3	2	1	1	1	10	1	1	1	0	3	1	3	0	0	10	38	0
617	1	1	0	3	Through online/print/in person advertisement from stranger	0	usa	Born to a stranger‰Ûªs dog (accidental litter)	1	3	2	5	2	1	0	3	3	3	2	-4	1	2	3	3	4	7	1	0	0	2	0	1	2	1	0	0	7	0	0	0	0	0	0	0	0	0	0	21	1
556	1	1	0	8	Through online/print/in person advertisement from stranger	1		Born to dog from Canadian dog breeder (intentional litter)	0	0	4	4	0	1	0	1	2	3	1	-4	0	2	2	1	1	2	0	0	0	0	0	1	0	1			2	1	0	1	0	1	1	2	4	0	10	17	0
2145	3	1	0	1	Friend/relative/neighbour	1		Friend/neighbour/relative‰Ûªs dog had puppies	0	3	3	6	1	2	0	3	4	2	2	-4	3	3	6	4	2	6	1	1	0	0	0	1	0	1	0	0	4	0	1	1	0	1	1	1	1	0	6	27	0
2144	4	1	0	2	Purebred breeder	1		Born to dog from Canadian dog breeder (intentional litter)	0	3	3	6	1	0	0	1	3	4	2	-5	3	3	6	4	3	7	0	0	0	1	0	0	1	0	1	1	4	0	1	0	0	0	1	1	1	0	4	23	0
1375	1	2	0	2	Purebred breeder	1		Friend/neighbour/relative‰Ûªs dog had puppies	0	1	2	3	0	1	1	2	4	4	4	-4	4	4	8	3	4	7	3	2	0	0	1	0	1	0	0	1	8	2	0	2	3	1	0	1	2	3	14	38	0
645	3	2	0	3	Shelter/rescue/vet clinic	1		Born to dog living on the streets/found/stray	0	2	2	4	1	1	1	3	3	3	2	-4	2	2	4	3	3	6	0	0	0	0	0	1	1	1			3	0	0	0	0	0	1	1	1	0	3	19	0
245	3	3	0	5	Found as stray	1		Born to dog living on the streets/found/stray	0	2	1	3	1	2	1	4	4	4	2	-6	2	2	4	3	3	6	2	0	0	2	0	1	1	2	0	0	8	2	0	1	0	2	2	3	0	0	10	29	4
1030	3	0	0	7	Shelter/rescue/vet clinic	1		Don‰Ûªt know	0	3	1	4	4	4	4	12	2	2	3	-1	4	4	8	2	3	5	0	0	0	0	0	2	1	2			5	0	4	0	1	2	0	2	2	0	11	44	0
585	4	0	0	7	Purebred breeder	1		Born to dog from Canadian dog breeder (intentional litter)	0	2	3	5	0	1	0	1	3	2	4	-1	1	2	3	1	3	4	2	0	0	1	0	2	1	2	1	0	9	1	3	2	0	3	0	2	0	0	11	32	0
1342	2	2	0	7	Through online/print/in person advertisement from stranger	1		Born to a stranger‰Ûªs dog (accidental litter)	0	4	2	6	2	4	0	6	4	3	2	-5	4	4	8	3	4	7	1	2	0	2	0	4	3	4	2	2	20	4	0	3	0	4	4	4	4	4	27	69	0
2058	3	1	0	8	Shelter/rescue/vet clinic	1		Born in animal shelter/rescue/vet clinic	0	4	4	8	1	1	0	2	3	3	2	-4	1	4	5	3	3	6	0	0	0	0	0	1	1	1	0	1	4	0	4	0	0	1	1	1	1	1	9	30	4
1573	4	1	0	8	Purebred breeder	1		Born to dog from Canadian dog breeder (intentional litter)	0	2	1	3	1	1	0	2	3	3	2	-4	0	1	1	3	3	6	0	0	0	0	0	0	0	0			0	0	1	1	0	0	0	0	1	0	3	11	4
1445	1	2	0	9	Friend/relative/neighbour	1		Friend/neighbour/relative‰Ûªs dog had puppies	0	3	4	7	2	3	1	6	3	3	2	-4	1	0	1	2	3	5	0	1	0	0	0	1	0	1			3	1	1	0	0	1	1	1	1	0	6	24	4
326	4	1	0	10	Shelter/rescue/vet clinic	1		Born in animal shelter/rescue/vet clinic	0	2	3	5	0	1	1	2	3	0	3	0	0	0	0	3	2	5	0	1	0	1	1	2	0	3	3	2	13	0	3	0	1	1	0	2	0	0	7	32	0
887	1	1	0	12	Purebred breeder	1		Born to dog from Canadian dog breeder (intentional litter)	0	2	1	3	2	2	2	6	3	3	2	-4	2	3	5	4	2	6	1	1	1	2	1	2	2	3	1	1	15	2	4	2	1	3	4	3	3	3	25	56	0
650	4	2	0	12	Shelter/rescue/vet clinic	1		Don‰Ûªt know	0	3	3	6	2	1	0	3	4	4	2	-6	3	0	3	3	3	6	1	1	3	1	0	2	2	3	1	0	14	1	2	2	1	2	2	3	4	3	20	46	1
558	4	1	0	13	Purebred breeder	1		Born to dog from Canadian dog breeder (intentional litter)	0	4	2	6	0	1	0	1	2	2	3	-1	4	4	8	4	3	7	1	0	0	1	1	2	2	3			10	0	1	0	0	0	2	4	3	2	12	43	4
2027	4	1	0	13	Purebred breeder	1		Born to dog from Canadian dog breeder (intentional litter)	0	4	1	5	0	1	0	1	2	2	3	-1	4	4	8	4	4	8	0	1	1	3	1	2	2	1			11	0	2	0	0	1	2	3	3	2	13	45	4
604	2	1	0	0.5	Through online/print/in person advertisement from stranger	1		Don‰Ûªt know	0	3	2	5	2	1	2	5	2	1	3	0	2	2	4	4	3	7	0	1	0	0	0	1	0	0	1	0	3	0	3	0	1	1	1	1	1	1	9	33	4
228	3	1	1	2	Friend/relative/neighbour	1		Born to dog from Canadian dog breeder (intentional litter)	0	1	1	2	0	0	0	0	3	3	3	-3	2	2	4	2	2	4	0	0	0	1	0	1	1	0	0	0	3	1	1	1	1	0	1	1	2	1	9	19	0
402	2	2	1	2	Purebred breeder	1		Born to dog from Canadian dog breeder (intentional litter)	0	3	3	6	2	1	0	3	2	2	2	-2	1	2	3	2	2	4	1	0	0	0	1	0	3	0	0	1	6	0	2	0	0	2	1	1	1	1	8	28	0
249	2	2	1	2	Pet store	1		Born to dog from international dog breeder (intentional litter)	0	1	2	3	1	0	0	1	0	1	1	0	1	0	1	1	2	3	0	0	1	0	0	1	1	0	0	0	3	0	2	1	0	0	0	1	0	0	4	15	3
451	3	2	1	2	Friend/relative/neighbour	1		Friend/neighbour/relative‰Ûªs dog had puppies	0	2	1	3	1	1	1	3	3	3	3	-3	2	2	4	2	2	4	0	1	0	0	1	0	0	0	0	0	2	1	1	0	0	0	0	0	0	0	2	15	0
1472	2	1	1	4	Through online/print/in person advertisement from stranger	1		Born to dog from Canadian dog breeder (intentional litter)	0	3	2	5	0	0	1	1	3	2	1	-4	1	1	2	1	1	2	0	1	0	0	0	1	1	1	0	1	5	0	1	0	0	0	0	1	1	1	4	15	0
49	3	2	1	4	Pet store	1		Pet store	0	2	3	5	1	1	1	3	1	1	1	-1	1	1	2	1	1	2	1	1	0	1	2	1	0	1	1	0	8	1	0	1	0	1	1	1	1	1	7	26	1
2321	4	2	1	5	Shelter/rescue/vet clinic	1		Born to dog from Canadian dog breeder (intentional litter)	0	4	4	8	2	2	1	5	4	4	2	-6	2	1	3	2	2	4	0	2	0	0	1	1	1	2			7	2	2	1	0	1	1	2	1	2	12	33	4
2053	3	1	1	6	Through online/print/in person advertisement from stranger	1		Born to dog from Canadian dog breeder (intentional litter)	0	4	3	7	2	2	0	4	3	2	4	-1	3	4	7	4	4	8	0	0	0	0	0	0	0	0	0	0	0	0	1	0	0	0	1	0	2	1	5	30	4
598	2	2	1	6	Shelter/rescue/vet clinic	1		Born in animal shelter/rescue/vet clinic	0	1	1	2	1	0	0	1	4	4	0	-8	0	0	0	1	2	3	0	0	0	0	0	0	0	0	0	0	0	1	1	1	0	1	1	1	1	0	7	5	3
1327	2	1	1	11	Found as stray	1		Don‰Ûªt know	0	4	4	8	3	3	3	9	3	3	3	-3	3	1	4	2	4	6	1	1	1	4	4	0	4	2			17	4	3	4	0	2	2	2	2	3	22	63	4
613	1	2	1	11	Offspring of another dog in my household	1		Born to dog in my household	0	2	3	5	3	4	4	11	3	3	2	-4	2	2	4	3	2	5	0	0	0	1	0	0	1	1	0		3	0	2	0	1	0	2	1	3	3	12	36	0
1710	3	2	1	12	Purebred breeder	1		Born to dog from Canadian dog breeder (intentional litter)	0	2	1	3	1	1	0	2	2	2	1	-3	0	0	0	1	2	3	2	0	0	0	0	2	0	1	0	1	6	2	3	1	0	2	2	2	1	1	14	25	1
911	4	1	1	13	Through online/print/in person advertisement from stranger	1		Born to dog from Canadian dog breeder (intentional litter)	0	2	2	4	2	2	0	4	2	2	2	-2	0	0	0	2	3	5	0	0	0	1	0	0	1	0	0	0	2	0	1	0	0	1	1	2	0	0	5	18	3
2397	4	2	1	11	Shelter/rescue/vet clinic	0	usa	Born to dog from international dog breeder (intentional litter)	1	1	1	2	0	0	0	0	1	2	2	-1	0	0	0	2	1	3	0	0	0	0	0	0	0	0	1	0	1	0	1	0	0	0	1	1	0	1	4	9	0
809	4	1	0	13	Shelter/rescue/vet clinic	0	usa	Don‰Ûªt know	1	2	4	6	2	2	0	4	3	3	2	-4	0	0	0	0	0	0	2	0	0	2	0	1	1	1	1	1	9	1	4	1	0	0	1	0	4	3	14	29	0
430	3	1	0	2	Through online/print/in person advertisement from stranger	1		Born to dog from Canadian dog breeder (intentional litter)	0	0	1	1	0	1	0	1	3	3	3	-3	2	2	4	2	2	4	1	1	0	0	1	1	0	1	1	2	8	0	3	3	4	1	3	2	1	3	20	35	0
1318	4	1	0	2	Friend/relative/neighbour	1		Born to dog from Canadian dog breeder (intentional litter)	0	4	1	5	4	4	4	12	4	0	3	-1	0	2	2	4	3	7	0	0	0	1	0	0	0	1	0	0	2	0	0	1	0	1	1	1	0	0	4	31	0
150	2	2	0	2	Shelter/rescue/vet clinic	1		Born to dog from Canadian dog breeder (intentional litter)	0	2	2	4	0	1	1	2	3	4	2	-5	1	1	2	3	3	6	1	1	0	0	1	2	1	2	1	1	10	1	2	0	0	2	1	0	2	1	9	28	3
1281	2	2	0	3	Friend/relative/neighbour	1		Friend/neighbour/relative‰Ûªs dog had puppies	0	3	2	5	1	2	0	3	0	4	2	-2	1	0	1	4	4	8	1	2	0	0	0	0	1	1		2	7	3	3	1	0	0	2	1	3	0	13	35	4
184	2	1	0	5	Offspring of another dog in my household	1		Born to dog in my household	0	4	0	4	0	2	0	2	0	0	0	0	0	0	0	1	2	3	2	0	0	2	0	4	2	3	0	0	13	0	0	0	0	0	0	0	2	2	4	26	4
1598	2	1	0	6	Shelter/rescue/vet clinic	1		Don‰Ûªt know	0	3	1	4	1	2	0	3	2	2	3	-1	4	2	6	2	2	4	1	0	0	1	0	3	3	3			11	2	3	2	3	4	4	4	2	1	25	52	3
2195	3	1	0	8	Purebred breeder	1		Born to dog from Canadian dog breeder (intentional litter)	0	2	1	3	0	0	0	0	3	2	2	-3	3	2	5	2	1	3	0	0	0	1	0	1	0	1			3	0	0	0	0	1	1	1	1	0	4	15	4
2150	3	1	0	9	Through online/print/in person advertisement from stranger	1		Born to dog from Canadian dog breeder (intentional litter)	0	1	2	3	0	0	0	0	2	2	3	-1	2	3	5	3	2	5	1	0	0	1	0	1	0	1	0	0	4	0	3	0	0	0	1	0	1	1	6	22	0
991	1	3	0	9	Purebred breeder	1		Born to dog from Canadian dog breeder (intentional litter)	0	3	2	5	1	3	0	4	2	2	4	0	1	1	2	3	3	6	2	2	0	2	1	3	2	1	0	0	13	1	2	1	0	1	3	2	1	1	12	42	2
1201	2	1	0	13	Purebred breeder	1		Born to a stranger‰Ûªs dog (accidental litter)	0	4	4	8	1	1	0	2	2	2	3	-1	0	0	0	2	2	4	0	0	1	0	1	1	0	2	0	0	5	0	4	0	1	2	0	4	2	2	15	33	1
638	3	1	0	0.5	Shelter/rescue/vet clinic	1		Born to dog from Canadian dog breeder (intentional litter)	0	1	0	1	2	1	0	3	3	3	2	-4	2	2	4	2	2	4	1	1	2	1	1	2	1	1	1	2	13	2	2	2	1	2	1	2	3	3	18	39	4
2011	3	0	1	15	Friend/relative/neighbour	1		Friend/neighbour/relative‰Ûªs dog had puppies	0	1	1	2	1	2	2	5	0	3	3	0	0	0	0	2	3	5	0	0	0	0	0	0	0	0			0	1	3	0	2	3	0	2	4	2	17	29	4
116	3	1	0	3	Shelter/rescue/vet clinic	1		Don‰Ûªt know	0	3	3	6	0	0	1	1	4	4	2	-6	3	3	6	4	3	7	0	0	0	1	0	0	1	0			2	0	1	0	0	0	1	0	0	1	3	19	0
1409	3	1	0	3	Shelter/rescue/vet clinic	1		Don‰Ûªt know	0	1	1	2	0	0	1	1	4	2	2	-4	4	4	8	4	4	8	0	0	0	1	0	0	1	0			2	0	1	0	0	0	1	1	0	1	4	21	0
653	2	2	0	4	Pet store	1		Born to dog from international dog breeder (intentional litter)	0	0	2	2	0	1	1	2	1	1	1	-1	0	0	0	0	0	0	1	1	2	2	2	2	3	3	4	2	22	0	0	1	0	1	0	0	0	0	2	27	3
459	3	1	0	14	Shelter/rescue/vet clinic	1		Friend/neighbour/relative‰Ûªs dog had puppies	0	4	2	6	0	0	0	0	3	3	4	-2	2	3	5	4	4	8	0	0	0	0	0	2	2	0	1	0	5	0	0	0	0	2	0	1	1	4	8	30	0
1739	3	2	1	3	Friend/relative/neighbour	1		Friend/neighbour/relative‰Ûªs dog had puppies	0	2	2	4	2	1	1	4	1	1	1	-1	1	1	2	1	1	2	2	2	2	2	2	2	2	3	2	3	22	2	2	2	2	2	2	2	2	2	18	51	3
1213	1	1	1	5	Pet store	1		Born to dog from Canadian dog breeder (intentional litter)	0	3	2	5	1	1	3	5	2	3	2	-3	2	3	5	3	3	6	3	3	4	3	3	3	3	2	2	3	29	3	2	2	2	2	4	2	2	1	20	67	2
2351	4	2	1	5	Purebred breeder	1		Born to dog from Canadian dog breeder (intentional litter)	0	2	0	2	1	2	1	4	2	2	3	-1	2	3	5	3	2	5	0	1	0	0	0	1	1	0	2	2	7	2	1	1	1	1	1	1	1	0	9	31	4
790	2	1	1	15	Purebred breeder	1		Born to dog from Canadian dog breeder (intentional litter)	0	4	0	4	1	0	0	1	3	0	2	-1	0	4	4	1	1	2	0	2	0	1	0	0	1	3		1	8	0	1	2	0	1	3	0	2	2	11	29	4
791	1	0	1	0.5	Friend/relative/neighbour	1		Born to dog from international dog breeder (intentional litter)	0	1	3	4	2	0	2	4	3	2	1	-4	2	1	3	3	1	4	2	1	2	1	3	1	3	1	3	2	19	0	1	2	0	3	1	0	2	1	10	40	2
1800	4	1	0	1	Through online/print/in person advertisement from stranger	1		Born to dog from Canadian dog breeder (intentional litter)	0	3	3	6	1	2	2	5	3	3	1	-5	0	0	0	3	2	5	0	0	1	2	1	2	0	1	1	1	9	0	1	0	0	0	1	3	0	0	5	25	0
1865	3	2	0	0.5	Offspring of another dog in my household	1		Born to dog in my household	0	3	1	4	1	3	3	7	4	1	3	-2	3	3	6	4	4	8	1	0	0	1	0	1	1	1	0	0	5	1	1	1	1	2	2	2	1	1	12	40	0
2284	3	1	1	5	Through online/print/in person advertisement from stranger	1		Born to dog from Canadian dog breeder (intentional litter)	0	3	3	6	0	3	1	4	3	3	1	-5	1	1	2	2	1	3	0	0	0	1	0	1	0	1			3	0	1	0	0	1	0	0	2	1	5	18	0
1297	1	2	0	0.5	Through online/print/in person advertisement from stranger	1		Born to dog from Canadian dog breeder (intentional litter)	0	3	3	6	1	2	0	3	3	3	2	-4	1	1	2	2	2	4	1	0	0	2	0	2	2	2			9	2	2	3	1	4	2	4	1	1	20	40	0
1221	1	2	1	4	Purebred breeder	1		Born to dog from Canadian dog breeder (intentional litter)	0	2	2	4	1	1	1	3	1	1	1	-1	1	1	2	1	1	2	1	1	1	1	1	1	1	1	1	1	10	1	1	1	1	1	1	1	1	1	9	29	4
2220	3	0	1	4	Through online/print/in person advertisement from stranger	1		Born to dog from Canadian dog breeder (intentional litter)	0	3	0	3	1	1	1	3	4	2	2	-4	0	1	1	3	4	7	1	1	3	4	1	0	3	4	2	1	20	4	2	3	2	1	1	2	3	1	19	49	3
576	1	1	0	3	Through online/print/in person advertisement from stranger	1		Don‰Ûªt know	0	4	4	8	1	1	0	2	2	1	4	1	4	4	8	2	2	4	2	0	0	2	0	3	3	4	4	3	21	3	4	2	0	3	3	3	3	1	22	66	0
703	4	2	0	3	Offspring of another dog in my household	1		Friend/neighbour/relative‰Ûªs dog had puppies	0	3	2	5	0	1	2	3	2	0	2	0	1	2	3	3	3	6	0	1	0	0	0	1	1	2	0	1	6	1	0	0	0	1	1	1	1	1	6	29	0
222	1	2	0	4	Friend/relative/neighbour	1		Friend/neighbour/relative‰Ûªs dog had puppies	0	1	1	2	2	1	1	4	4	4	2	-6	2	2	4	4	3	7	1	3	1	1	2	3	1	2	1	1	16	2	1	1	0	2	2	2	3	3	16	43	2
413	3	1	0	5	Shelter/rescue/vet clinic	1		Don‰Ûªt know	0	1	1	2	1	1	0	2	3	3	2	-4	2	4	6	4	4	8	0	0	2	1	1	0	0	2			6	0	1	1	0	2	0	2	0	0	6	26	4
863	2	1	0	9	Through online/print/in person advertisement from stranger	1		Born to dog from Canadian dog breeder (intentional litter)	0	4	4	8	4	4	2	10	3	3	4	-2	3	4	7	4	3	7	1	2	0	3	0	1	3	1	0		11	0	1	2	1	1	3	3	2	3	16	57	0
751	3	2	0	9	Shelter/rescue/vet clinic	1		Don‰Ûªt know	0	4	2	6	0	0	0	0	3	1	4	0	2	2	4	4	3	7	0	0	0	0	0	0	1	0			1	1	1	0	1	1	2	1	3	1	11	29	0
2023	4	1	0	10	Purebred breeder	1		Born to dog from Canadian dog breeder (intentional litter)	0	3	3	6	2	2	1	5	1	1	2	0	0	1	1	2	2	4	2	1	1	3	1	2	2	2	1	2	17	1	1	1	1	2	2	2	2	2	14	47	3
508	1	2	0	10	Purebred breeder	1		Born to dog from Canadian dog breeder (intentional litter)	0	2	3	5	2	2	0	4	3	2	1	-4	2	2	4	2	2	4	0	0	0	1	0	0	1	0	0	0	2	1	1	1	1	1	2	2	1	0	10	25	0
202	2	0	0	15	Friend/relative/neighbour	1		Pet store	0	0	0	0	2	0	0	2	2	0	1	-1	0	0	0	0	0	0	0	0	4	0	4	0	0	1	4	0	13	0	0	0	0	0	0	2	0	0	2	16	0
2079	3	1	0	0.5	Shelter/rescue/vet clinic	1		Born to dog from Canadian dog breeder (intentional litter)	0	1	1	2	1	1	0	2	3	0	4	1	0	2	2	2	2	4	3	0	0	1	0	0	1	0			5	0	1	1	0	0	1	1	2	1	7	23	0
1214	3	1	1	1	Purebred breeder	1		Born to dog from Canadian dog breeder (intentional litter)	0	3	2	5	1	1	1	3	3	3	1	-5	2	2	4	3	4	7	0	1	0	0	0	2	1	2		1	7	1	3	3	1	1	0	1	0	0	10	31	1
193	1	2	1	3	Shelter/rescue/vet clinic	1		Born to dog from Canadian dog breeder (intentional litter)	0	2	3	5	2	2	2	6	3	2	1	-4	1	2	3	2	1	3	3	2	2	1	0	1	1	1	2	1	14	2	2	1	1	1	1	1	2	2	13	40	0
1494	2	1	1	5	Pet store	1		Pet store	0	3	3	6	0	1	0	1	2	3	3	-2	3	2	5	3	2	5	0	0	0	0	1	1	0	0	0	1	3	0	1	1	1	2	1	2	1	1	10	28	4
246	3	1	1	11	Friend/relative/neighbour	1		Friend/neighbour/relative‰Ûªs dog had puppies	0	4	4	8	2	2	0	4	4	3	3	-4	4	4	8	4	4	8	0	0	0	1	0	1	0	0	1	0	3	1	1	0	0	1	0	1	0	0	4	31	1
677	2	1	1	4	Purebred breeder	0	usa	Born to dog from international dog breeder (intentional litter)	0	3	3	6	3	3	1	7	3	2	2	-3	1	3	4	3	3	6	0	1	0	1	0	1	0	0	4		7	1	1	0	2	1	4	0	4	0	13	40	1
1492	1	1	1	0.5	Purebred breeder	1		Born to dog from Canadian dog breeder (intentional litter)	0	3	0	3	1	1	0	2	1	2	1	-2	1	2	3	3	1	4	1	0	0	0	1	0	1	2	1	0	6	1	0	1	0	2	1	1	0	2	8	24	2
1386	0	1	1	2	Friend/relative/neighbour	1		Born to dog from Canadian dog breeder (intentional litter)	0	4	1	5	2	2	1	5	3	3	2	-4	2	1	3	3	4	7	0	1	0	0	0	2	1	3	0	0	7	0	1	0	0	0	1	1	1	1	5	28	1
588	2	2	1	0.5	Pet store	0	china	Friend/neighbour/relative‰Ûªs dog had puppies	0	0	0	0	1	1	0	2	4	4	0	-8	0	0	0	3	2	5	1	1	0	0	0	1	1	1	0	1	6	0	0	1	0	1	0	1	1	0	4	9	0
1379	1	1	0	2	Friend/relative/neighbour	0	phillipines	Friend/neighbour/relative‰Ûªs dog had puppies	0	3	3	6	1	1	0	2	3	3	2	-4	0	0	0	3	3	6	0	0	1	1	1	0	0	0	0		3	2	1	2	0	0	1	1	2	1	10	23	0
811	2	1	0	2	Offspring of another dog in my household	1		Born to dog in my household	0	4	4	8	3	2	1	6	3	2	4	-1	3	3	6	4	3	7	1	0	0	1	0	1	0	1	0	0	4	4	4	4	1	3	4	3	3	3	29	59	0
763	2	2	1	2	Purebred breeder	1		Born to dog from Canadian dog breeder (intentional litter)	0	2	3	5	0	4	0	4	3	2	2	-3	4	3	7	3	4	7	1	0	0	2	0	0	3	0	0	0	6	3	2	3	2	2	3	1	0	0	16	42	0
2485	4	2	1	7	Through online/print/in person advertisement from stranger	1		Born to dog from Canadian dog breeder (intentional litter)	0	2	2	4	1	2	2	5	3	3	2	-4	3	4	7	3	3	6	3	2	1	3	2	3	3	3	2	2	24	2	3	2	0	2	1	3	3	1	17	59	0
14	1	2	2	8	Pet store	1		Born to dog in my household	0	2	0	2	2	0	3	5	0	2	4	2	1	2	3	1	3	4	3	1	2	3	1	2	3	1	2	1	19	0	3	1	3	2	0	3	2	4	18	53	3
595	4	1	0	3	Pet store	1		Born to dog from Canadian dog breeder (intentional litter)	0	3	3	6	1	1	0	2	3	2	3	-2	2	2	4	3	3	6	1	0	0	2	0	0	1	1	0	0	5	0	0	0	1	1	1	1	1	0	5	26	0
1369	1	1	0	13	Friend/relative/neighbour	1		Don‰Ûªt know	0	2	3	5	0	0	0	0	3	2	3	-2	2	2	4	2	2	4	0	0	0	1	0	0	1	0			2	0	1	0	0	0	0	1	0	0	2	15	0
407	1	0	1	5	Friend/relative/neighbour	1		Friend/neighbour/relative‰Ûªs dog had puppies	0	3	4	7	2	2	2	6	2	2	2	-2	3	3	6	3	3	6	0	0	0	1	0	1	1	2	2		7	1	3	0	0	2	3	3	0	0	12	42	3
2537	1	2	0	8	Through online/print/in person advertisement from stranger	1		Born to a stranger‰Ûªs dog (accidental litter)	0	4	3	7	1	2	0	3	3	3	2	-4	2	2	4	3	3	6	1	1	0	3	1	1	3	2			12	0	2	1	0	1	1	1	1	1	8	36	0
1986	4	2	1	7	Friend/relative/neighbour	1		Born to dog from Canadian dog breeder (intentional litter)	0	2	2	4	2	2	0	4	3	2	2	-3	3	3	6	3	3	6	2	1	1	3	1	2	3	3		2	18	3	3	2	1	2	3	2	3	3	22	57	0
1432	0	0	1	2	Purebred breeder	1		Born to dog from Canadian dog breeder (intentional litter)	0	3	3	6	1	1	2	4	1	1	3	1	2	2	4	3	2	5	0	0	0	0	0	1	0	4		1	6	0	2	1	0	0	2	0	2	1	8	34	1
643	5	0	1	9	Purebred breeder	1		Born to dog from Canadian dog breeder (intentional litter)	0	0	0	0	0	0	0	0	0	0	0	0	0	0	0	0	0	0	1	3	0	2	0	2	2	2	0	0	12	0	0	0	0	0	0	0	0	0	0	12	4
[truncated: 78 more columns]
