# Supplementary material for: Investigation into owner-reported differences between dogs born in versus imported into Canada
Source: PLoS One. 2022 Jun 15;17(6):e0268885. doi: 10.1371/journal.pone.0268885 (PMC9200170; doi:10.1371/journal.pone.0268885)
Supplement: S2 Dataset — (XLSX) [file pone.0268885.s006.xlsx]

## Sheet: Values
X1	X2	X2_baskets	X3	X3b	X4r1	X4r2	X5	Q1	Q2	Q3a	Q3b	Q3b_coded1	Q3b_coded2	Q3b_coded3	Q3b_coded4	Q3br20oe	Q4	Q5	Q6r1	Q6r2	Q6r3	Q6r4	Q6r5
2	1941	3	4	3			4	1		2							1	4	2	4	2	1	5
1	1961	3	4	2			4
2	1932	3	4	2			4
2	1994	1	2			2	4
1	1947	3	2			1	4
2	1960	3	2			1	4
2	1974	2	3		1	1	4	1		1	88	88				Great Pyrenees	3	2	1	4	4	1	2
2	1994	1	4	2			4
2	1950	3	2			1	4
2	1942	3	2			1	4
2	1960	3	2			1	4
2	1945	3	2			1	4
1	1946	3	2			2	4
2	1965	3	2			5	4
2	1986	1	2			1	1
1	1972	2	2			1	4
2	1964	3	2			1	4
2	1966	2	2			2	4
2	1954	3	2			3	4
2	1980	2	2			1	4
2	1964	3	2			1	1
2	1948	3	2			2	1
1	1958	3	2			1	4
1	1941	3	2			1	4
2	1965	3	2			3	4
2	1952	3	3		2	1	4	1		2							2	5	2	4	4	1	4
2	1976	2	3		2	1	4	1		2							3	2	2	3	4	2	4
2	1973	2	3		1	1	4	1		2							1	4	3	3	3	1	5
2	1981	2	3		1	1	4	1		2							1	2	2	4	3	2	4
1	1966	2	3		1	1	4	1		1	1						3	2	1	4	1	1	5
2	1951	3	3		1	2	4	1		1	88	35				Rottweiler	3	4	2	3	2	2	5
2	1971	2	3		2	1	4	1		1	5						1	4	1	3	2	1	5
2	1967	2	3		1	1	4	1		1	88	22				Bichon	1	2	1	5	1	1	5
2	1970	2	3		1	2	4	1		1	1						3	4	1	5	1	1	5
2	1932	3	3		1	1	4	1		1	2						3	4	2	5	4	3	3
1	1951	3	3		2	1	4	1		2							3	4	2	4	2	1	5
1	1962	3	4	2			4
1	1971	2	4	2			4
2	1965	3	4	3			2	1		2							3	4	2	3	5	1	2
2	1963	3	4	2			4
1	1963	3	2			2	4
2	1954	3	2			2	4
2	1959	3	2			1	4
2	1982	2	2			3	1
2	1960	3	2			1	1
2	1959	3	3		2	2	4	2	2	1	88	88				Tibetan Terrier	2	2	1	4	1	1	5
2	1955	3	4	2			4
1	1944	3	4	2			4
2	1995	1	2			1	4
2	1962	3	2			2	4
2	1974	2	2			1	4
2	1973	2	2			1	4
1	1971	2	2			1	4
1	1956	3	2			1	4
2	1948	3	2			1	4
2	1968	2	2			2	4
2	1953	3	2			1	4
2	1994	1	2			1	4
2	1977	2	2			3	4
2	1952	3	2			1	4
2	1967	2	2			1	4
1	1955	3	2			1	4
1	1964	3	2			1	4
2	1966	2	2			1	4
2	1958	3	2			1	4
1	1948	3	3		3	1	4	1		2							3	1	2	5	2	1	5
2	1969	2	3		1	1	4	2	2	1	15						1	2	4	4	1	1	5
2	1964	3	3		1	1	4	2	4	1	88	88				yorkie	2	4	1	5	3	1	5
1	1984	2	3		1	4	1	1		2							2	3	2	4	4	1	5
2	1975	2	3		1	1	4	1		1	88	88				Catahoula hound	3	2	3	1	1	2	5
1	1957	3	3		2	2	4	1		1	88	25				american spaniel;	2	2	1	4	2	1	5
2	1989	1	3		1	1	4	1		1	10						1	2	6	4	1	1	4
2	1946	3	3		1	1	4	2	4	2							1	4	2	4	2	1	4
1	1961	3	3		1	3	4	1		2							3	5	1	4	2	1	5
2	1971	2	3		4	5	4	2	3	2							1	4	1	4	1	1	5
2	1992	1	3		2	1	4	1		2							2	1	1	2	1	1	5
1	1957	3	3		3	1	4	1		2							3	2	1	2	1	1	5
2	1965	3	3		3	1	4	1		2							3	1	2	3	2	1	5
1	1948	3	4	3			4	1		1	10						1	2	1	5	4	1	5
2	1953	3	4	2			4
2	1945	3	4	3			4	1		1	5						1	1	2	5	2	1	5
2	1977	2	4	2			4
2	1944	3	4	2			4
2	2000	1	3		3	2	2	1		3							2	2	2	2	1	2	4
2	1959	3	2			2	4
2	1940	3	2			1	4
2	1954	3	2			1	4
2	1989	1	2			2	4
2	1991	1	2			2	1
2	1961	3	2			1	4
1	1964	3	2			2	4
2	1948	3	2			1	2
1	1960	3	3		2	1	4	2	4	1	16						3	2	3	5	2	1	5
1	1950	3	3		1	1	4	1		2							3	2	2	2	4	1	4
2	1957	3	3		1	1	4	1		2							1	3	2	5	6	2	4
2	1960	3	3		1	3	4	1		2							3	4	3	3	2	1	5
2	1949	3	3		1	1	4	1		1	19						1	3	3	4	4	1	4
1	1981	2	2			1	4
1	1974	2	2			1	4
1	1953	3	2			4	4
2	1992	1	2			1	4
2	1952	3	2			1	4
2	1987	1	2			1	4
2	1964	3	2			1	4
2	1959	3	2			1	4
1	1944	3	2			2	4
2	1947	3	2			2	4
2	1992	1	2			1	1
1	1958	3	2			2	4
1	1965	3	2			1	4
2	1970	2	2			2	4
2	1969	2	2			1	4
2	1974	2	2			2	4
2	1960	3	2			5	4
1	1946	3	2			1	4
2	1956	3	2			2	4
1	1966	2	2			3	4
2	1970	2	3		1	2	4	1		1	3						1	1	3	2	4	2	4
2	1963	3	3		1	1	3	1		1	8						1	5	2	4	2	2	4
2	1965	3	3		2	2	4	1		2							2	2	1	5	1	1	5
2	1982	2	3		2	1	4	1		2							3	2	3	3	4	1	4
2	1977	2	3		2	3	4	1		1	1						3	2	1	5	1	1	5
2	1961	3	3		1	1	4	2	5	1	3						1	4	1	2	1	1	5
2	1986	1	3		1	1	4	1		1	12						2	2	1	5	2	1	4
2	1977	2	3		0	2	1	1		2							3	2	1	2	3	1	5
2	1960	3	3		1	3	4	1		1	88	88				Samoyed	2	4	1	4	4	1	5
2	1957	3	3		2	3	4	1		1	8						3	1	2	4	3	2	4
2	1962	3	3		1	2	4	1		2							3	2	1	5	2	1	5
2	1952	3	3		2	1	4	1		1	88	88				multipoo	1	1	2	2	2	2	5
2	1956	3	3		1	1	4	1		2							2	4	1	2	1	1	2
8	2	2	2001	1	4	2			4
6	2	2	1988	1	4	2			1
8	2	1	1941	3	4	2			4
6	2	1	1952	3	2			2	4
8	2	2	1986	1	2			1	1
8	2	2	1986	1	2			1	4
8	2	2	1980	2	2			1	4
8	2	2	1960	3	2			1	4
6	2	2	1996	1	2			1	4
8	2	2	1971	2	2			1	4
5	2	2	1951	3	2			1	4
6	2	2	1987	1	2			1	4
6	2	1	1957	3	2			2	4
6	2	2	1957	3	2			2	4
8	2	1	1950	3	2			2	4
6	2	1	1965	3	2			1	4
7	2	2	1976	2	2			1	4
7	2	2	1964	3	2			1	4
6	2	1	1941	3	2			2	4
6	2	2	1950	3	2			2	4
8	2	2	1976	2	2			2	1
6	2	2	1955	3	2			2	4
3	2	1	1970	2	2			3	4
8	2	2	1981	2	2			1	4
3	2	1	1957	3	2			1	4
6	2	1	1941	3	2			1	4
8	2	2	1965	3	2			1	4
5	2	2	1952	3	2			1	4
3	2	2	1975	2	2			1	4
7	2	2	1984	2	2			1	4
3	2	1	1961	3	3		1	1	4	1		1	6						3	2	1	4	1				1	5
3	2	2	1985	2	3		1	1	2	1		1	88	23				Boston terrier	1	2	1	2	1				1	5
8	2	1	1966	2	3		2	1	4	1		1	88	88				duck tolling retriever	2	2	1	5	1				1	5
6	2	2	1983	2	3		1	1	4	1		1	88	23				Boston bull terrier	2	2	2	5	5				1	5
5	2	2	1984	2	3		2	1	1	1		2							1	2	2	3	2				1	5
6	2	1	1953	3	3		1	1	4	1		2							1	4	1	5	1				2	5
7	2	2	1981	2	3		1	1	2	1		1	10						1	2	4	4	1				3	4
7	2	2	1959	3	3		2	2	4	1		1	3						1	1	1	5	1				1	5
8	2	2	1974	2	3		1	1	3	1		2							2	3	2	4	2				2	5
6	2	2	1975	2	3		1	1	4	1		2							2	2	2	5	1				1	5
7	2	1	1993	1	3		1	1	4	1		1	2						2	2	3	3	3				3	3
5	2	1	1971	2	3		2	1	3	1		1	7						2	2	1	5	1				1	3
6	2	2	1984	2	3		1	2	4	2	3	1	88	29				Greyhound	3	4	4	4	3				2	5
6	2	2	1953	3	3		1	1	4	1		1	88	27				Doberman	3	4	2	3	1				2	5
7	2	2	1991	1	3		1	2	4	1		2							3	2	4	2	2				2	4
3	2	2	1972	2	3		1	2	4	1		1	88	24				Brussles Griffon	1	5	1	5	4				1	4
7	2	2	1954	3	3		2	1	2	1		1	12						2	5	2	2	3				3	5
8	2	2	1975	2	3		1	2	4	1		1	88	28				Great Dane	3	1	2	3	2				1	4
6	2	1	1965	3	3		1	1	4	1		2							1	5	1	5	1				1	5
7	2	2	1963	3	3		2	1	4	1		2							3	2	2	2	2				2	4
7	2	2	1971	2	3		1	1	4	1		2							3	3	3	2	2				2	4
3	2	1	1990	1	3		1	1	2	1		1	1						2	1	1	1	2				1	1
7	2	1	1952	3	3		1	2	4	1		2							3	4	2	4	4				2	4
6	2	1	1961	3	3		1	1	4	1		2							2	3	2	1	4				2	3
7	2	2	1988	1	3		1	1	4	1		2							3	1	2	4	1				2	5
6	2	1	1968	2	3		1	1	4	1		1	2						2	2	2	3	2				2	2
8	2	2	2002	1	3		1	1	4	1		1	3						1	2	3	5	2				2	5
8	2	2	1971	2	3		1	1	4	1		2							3	4	2	5	4				1	5
7	2	2	1956	3	3		1	1	4	1		2							3	2	3	3	2				1	3
7	2	2	1989	1	3		1	1	4	1		2							3	2	2	1	5				1	4
5	2	2	1965	3	3		1	1	1	1		2							2	2	2	5	4				1	5
6	2	2	1952	3	4	2			4
8	2	1	1955	3	4	2			4
8	2	1	1945	3	4	2			4
3	2	2	1955	3	4	2			4
8	2	1	1939	3	4	3			4	1		2							3	1	2	2	2				2	3
8	2	1	1954	3	4	2			4
6	2	2	1961	3	4	3			4	1		2							3	5	1	2	4				2	3
8	2	2	1988	1	2			2	4
7	2	1	1969	2	2			1	1
6	2	1	1979	2	2			1	4
8	2	1	1954	3	2			2	4
3	2	1	1993	1	2			1	4
8	2	2	1984	2	2			1	4
6	2	2	1989	1	2			1	4
7	2	2	1997	1	2			1	4
3	2	2	1954	3	2			1	4
7	2	1	1970	2	2			1	4
6	2	1	1981	2	2			2	4
6	2	2	1968	2	2			1	4
6	2	1	1965	3	2			2	4
6	2	2	1942	3	2			1	4
7	2	2	1998	1	2			1	1
7	2	2	1951	3	2			2	4
6	2	2	2000	1	2			2	1
7	2	2	1982	2	2			2	4
7	2	2	1985	2	2			3	1
8	2	1	1984	2	2			1	4
8	2	1	1969	2	2			1	4
8	2	2	1994	1	2			2	4
8	2	2	1991	1	2			1	4
3	2	2	1982	2	2			1	4
6	2	2	1969	2	2			2	4
6	2	2	1963	3	3		2	2	4	1		2							3	2	2	5	4				2	5
3	2	2	1961	3	3		1	1	4	1		1	88	88				Keeshond	2	2	2	5	1				2	5
3	2	2	1998	1	3		1	2	4	1		2							1	2	3	3	6				1	5
6	2	2	1977	2	3		2	5	4	1		1	4						3	2	3	3	3				3	3
6	2	1	1987	1	3		1	1	3	1		1	8						1	1	1	3	2				1	2
6	2	2	1985	2	3		1	1	4	2	2	1	88	88				Thai ridgeback	3	2	1	1	5				4	3
6	2	2	1946	3	3		2	2	2	1		1	1						3	2	1	3	2				1	4
6	2	1	1959	3	3		2	3	4	1		1	16						1	2	2	4	3				2	4
6	2	2	1987	1	3		2	2	4	1		1	88	20				Basset Hound	2	2	2	2	4				2	4
5	2	2	1956	3	3		1	1	2	1		1	88	88				Great Swiss Mountain dog	3	4	2	3	2				2	4
7	2	2	1994	1	3		2	1	4	1		2							3	2	1	3	2				2	2
6	2	1	1968	2	3		1	2	4	1		1	18						1	2	3	3	2				2	4
8	2	2	1950	3	4	2			4
6	2	2	1937	3	4	2			4
7	2	1	1952	3	4	2			4
5	2	1	1946	3	4	2			1
3	2	2	1995	1	4	2			1
6	2	2	1952	3	1		1		4	1		1	88	88				Shichon	1	2	1	4	1				1	5
6	2	1	1951	3	1		1		2	1		1	88	88				Schnoodle	2	2	1	4	1				1	5
8	2	2	1969	2	1		1		4	1		1	88	88				wheaten terrier	2	2	4	2	5				1	5
3	2	2	1958	3	1		2		4	1		1	88	22				Bichon	2	5	3	4	2				2	4
8	2	2	1988	1	1		1		4	1		1	88	88				Morkie	1	2	1	2	4				1	5
8	2	1	1965	3	1		1		4	1		1	88	88				Australian Terrier	2	2	2	4	3				2	4
6	2	1	1950	3	1		1		4	1		1	88	88				american stafford	2	1	2	3	2				2	4
3	2	1	1952	3	1		1		4	1		1	88	33				miniature pinscher	1	4	2	3	4				1	3
6	2	2	1954	3	1		1		4	2	3	1	88	25				Cocker Spaniel	2	4	1	5	4				1	5
6	2	1	1952	3	1		1		4	1		1	88	25				spanial	2	2	1	2	2				1	2
8	2	1	1956	3	1		3		2	1		1	88	36				Shetland Sheepdog	1	2	3	3	4				2	5
6	2	1	1981	2	1		2		4	1		1	88	31				Jack Russel	1	1	2	2	4				2	4
6	2	1	1936	3	1		1		4	1		1	88	88				papillon	1	2	2	2	2				2	4
8	2	2	1978	2	1		1		4	1		1	88	31				Jack Russell terrrier	1	2	2	1	2				2	4
7	2	1	1954	3	1		4		4	1		1	18						1	2	3	4	5				2	5
7	2	1	1960	3	1		1		4	1		1	18						1	2	3	2	2				2	5
7	2	2	1978	2	1		2		4	1		1	16						3	3	2	2	4				3	2
6	2	2	1961	3	1		1		2	1		1	14						2	1	2	2	6				1	5
6	2	1	1943	3	1		1		4	1		1	13						2	2	3	3	1				2	2
8	2	1	1952	3	1		2		4	1		1	13						3	2	2	4	2				2	4
5	2	2	1942	3	1		1		4	1		1	10						1	2	2	4	2				1	5
7	2	2	1960	3	1		2		4	1		1	10						2	2	1	5	1				1	5
8	2	1	1963	3	1		3		4	1		1	8						1	1	2	5	2				1	5
8	2	2	1951	3	1		2		4	1		1	7						1	5	2	1	1				1	3
6	2	1	1976	2	1		1		4	1		1	6						3	2	5	5	4				1	5
6	2	1	1987	1	1		1		4	1		1	4						3	2	3	2	2				2	3
7	2	2	1992	1	1		1		4	1		1	4						3	1	4	4	2				1	5
8	2	1	1965	3	1		1		4	1		1	4						3	4	2	4	2				1	6
6	2	1	1949	3	1		1		4	1		1	3						1	2	2	5	3				1	5
6	2	1	1950	3	1		1		4	1		1	3						2	1	2	4	4				2	4
7	2	1	1951	3	1		2		4	1		1	3						1	2	2	2	2				1	3
3	2	1	1970	2	1		1		4	1		1	2						3	1	2	4	5				2	5
6	2	2	1957	3	1		1		2	1		1	2						3	3	1	5	2				1	5
3	2	2	1988	1	1		1		4	1		1	2						3	2	2	2	1				1	5
6	2	1	1951	3	1		1		4	1		1	1						3	4	1	5	1				1	5
3	2	2	1992	1	1		1		4	1		1	1						3	2	3	4	4				1	4
8	2	1	1970	2	1		2		2	1		2							3	2	2	4	5				2	3
3	2	1	1962	3	1		1		2	1		2							1	4	2	4	2				1	4
7	2	2	1952	3	1		1		4	1		2							2	2	2	2	4				2	1
3	2	2	1971	2	1		1		4	1		2							2	4	1	5	1				1	5
7	2	1	1959	3	1		1		2	1		2							3	2	2	2	2				2	3
8	2	1	1999	1	1		1		2	1		2							2	2	2	4	1				2	5
8	2	2	1961	3	1		1		4	1		2							2	2	3	4	2				5	2
6	2	1	1946	3	1		1		4	1		2							2	1	1	5	2				1	5
6	2	1	1946	3	1		1		4	1		2							1	2	2	4	4				2	4
6	2	1	1979	2	1		1		2	1		2							1	2	3	3	3				2	4
3	2	2	1960	3	1		1		4	1		2							2	4	2	5	4				2	1
8	2	1	1947	3	1		1		4	1		2							1	2	2	5	2				2	5
6	2	2	1958	3	1		1		4	1		2							2	4	2	5	2				1	4
7	2	2	1998	1	1		2		4	1		2							3	1	1	5	3				1	5
8	2	2	1984	2	1		1		4	1		2							1	2	2	2	4				1	5
6	2	2	1956	3	1		1		4	2	3	2							1	4	1	2	1				1	5
6	2	1	1962	3	1		1		4	1		2							1	4	1	5	1				1	4
6	2	2	1977	2	1		1		4	1		2							1	2	3	5	2				1	4
8	2	2	1958	3	1		1		4	1		2							2	1	1	5	1				1	5
8	2	1	1959	3	1		1		4	2	5	2							2	4	1	5	1				1	5
7	2	1	1966	2	1		1		4	1		2							1	3	3	4	1				3	4
7	2	2	1976	2	1		3		4	1		2							1	3	1	5	4				1	5
7	2	2	1972	2	1		1		4	1		2							2	1	3	4	3				2	4
6	2	1	1956	3	1		1		2	1		2							3	5	1	4	1				1	5
6	2	2	1953	3	1		1		4	3		2							2	3	3	3	4				2	3
8	2	2	1991	1	1		1		4	1		2							2	4	3	2	2				2	4
8	2	1	1970	2	1		1		4	1		2							3	2	3	2	4				2	4
7	2	2	1988	1	1		1		2	1		2							3	1	3	3	2				1	4
8	2	1	1947	3	1		2		2	1		2							1	2	4	5	2				1	4
3	2	2	1971	2	1		2		4	2	4	2							2	4	2	2	2				2	2
7	2	2	1975	2	1		1		4	1		2							3	2	1	5	1				1	5
8	2	1	1956	3	1		1		4	1		2							1	2	2	4	2				2	4
3	2	3	1969	2	1		1		4	1		1	4						3	5	2	2	4				2	4
6	2	1	1960	3	1		1		4	1		1	88	88				fox hound	3	4	3	3	4				2	4
3	2	1	1954	3	1		1		4	2	2	1	88	88				valley bulldog	3	2	2	5	1				1	3
6	2	2	2001	1	1		1		4	1		1	88	88				Bichon Havanese	1	2	3	4	2				1	4
8	2	1	1981	2	1		1		4	1		1	88	8				Standard Poodle	3	4	2	3	2				1	3
7	2	2	1982	2	1		1		2	1		1	88	28				Great Dane	3	2	2	3	3				3	1
3	2	2	1975	2	1		2		4	1		1	88	88				St Berdoodle	3	2	2	3	1				1	4
6	2	2	1951	3	1		3		2	2	2	1	88	37				Whippet	2	2	2	4	2				2	5
7	2	2	1972	2	1		1		4	1		1	88	24				Brussels Griffin	1	2	2	4	2				2	5
8	2	2	1957	3	1		1		4	1		1	88	40				west highland terrier	2	4	2	4	2				2	5
3	2	2	1985	2	1		2		4	1		1	88	88				Staffordshire Bull Terrier	2	2	4	2	4				1	4
3	2	2	1961	3	1		1		4	1		1	88	14	25			beagle/cocker spaniel	2	2	1	2	4				1	4
3	2	2	1971	2	1		2		4	1		1	88	88				Pinipoo	1	2	2	2	4				1	5
8	2	1	1954	3	1		2		4	2	4	1	88	25				cocker spaniel	2	3	1	2	2				1	4
6	2	2	1956	3	1		1		4	1		1	88	31				jack russel	1	2	3	1	4				5	1
6	2	1	1961	3	1		1		4	2	2	1	88	88				English Mastiff	3	2	2	4	3				1	5
8	2	2	1985	2	1		1		4	1		1	88	35				Rottweiler	3	2	2	3	2				1	5
6	2	2	1974	2	1		2		4	1		1	88	22				Bichon Frise	1	2	2	1	4				1	2
3	2	2	1995	1	1		2		4	1		1	17						3	1	1	2	4				1	5
6	2	1	1948	3	1		2		4	1		1	15						2	2	2	4	2				2	4
8	2	1	1940	3	1		1		4	1		1	13						2	2	1	3	5				1	5
3	2	2	1953	3	1		1		4	1		1	12						2	2	1	5	3				1	5
6	2	2	1951	3	1		1		4	1		1	11						2	2	3	3	2				2	4
3	2	1	1958	3	1		2		4	1		1	10						2	4	2	1	2				3	4
8	2	1	1948	3	1		1		4	1		1	9						1	4	3	3	2				1	5
7	2	2	1975	2	1		1		2	1		1	8						2	3	1	2	3				2	2
6	2	1	1948	3	1		1		4	1		1	8						1	2	2	3	5				1	3
6	2	1	1951	3	1		1		4	1		1	8						3	2	3	2	4				2	3
6	2	1	1970	2	1		2		4	1		1	6						2	2	3	4	1				2	4
3	2	2	1957	3	1		1		4	1		1	5						1	2	2	4	2				2	1
6	2	2	1968	2	1		2		4	1		1	5						1	2	3	5	1				1	5
6	2	2	1962	3	1		2		4	1		1	4						3	2	4	2	3				1	5
8	2	2	1955	3	1		1		4	1		1	4						3	2	2	4	1				1	5
6	2	2	1956	3	1		1		4	3		1	4						3	4	1	2	2				2	5
3	2	2	2000	1	1		2		4	1		1	3						1	1	2	1	2				1	5
8	2	1	1983	2	1		1		2	1		1	3						2	2	2	3	2				3	2
6	2	2	1956	3	1		1		4	1		1	3						1	2	1	4	3				1	5
8	2	2	1959	3	1		1		4	1		1	2						3	5	1	5	3				1	5
3	2	2	2001	1	1		1		2	1		1	2						3	2	3	3	4				2	3
8	2	2	1960	3	1		1		4	1		1	1						2	2	1	2	1				1	4
7	2	2	1961	3	1		1		4	1		1	1						2	2	2	5	1				1	5
6	2	1	1960	3	1		5		4	1		1	1						3	4	2	4	3				1	5
3	2	2	1968	2	1		1		4	1		1	1						3	2	3	1	5				2	4
8	2	2	1974	2	1		1		4	1		2							3	2	2	4	2				1	4
3	2	1	1966	2	1		1		4	2	3	2							1	4	3	5	1				2	5
6	2	2	1948	3	1		2		4	1		2							1	5	2	2	3				2	4
5	2	2	1959	3	1		1		2	1		2							3	3	2	2	1				1	4
8	2	2	1984	2	1		1		4	1		2							2	2	2	5	2				1	5
8	2	2	1976	2	1		1		4	1		2							1	2	1	4	2				1	5
7	2	1	1960	3	1		1		4	1		2							3	2	3	5	1				1	3
7	2	2	1988	1	1		2		4	1		2							2	4	2	3	2				2	5
7	2	2	1998	1	1		1		4	1		2							2	2	2	5	2				2	4
6	2	1	1966	2	1		1		4	1		2							3	1	2	4	2				1	4
6	2	2	1977	2	1		0		1	2	3	2							1	1	2	3	3				3	5
7	2	2	1997	1	1		1		4	1		2							1	2	2	4	2				2	4
8	2	1	1953	3	1		2		4	1		2							1	2	2	4	1				2	2
7	2	2	1945	3	1		1		4	1		2							1	4	1	3	3				1	5
7	2	1	2002	1	1		2		4	1		2							3	2	1	4	1				1	5
5	2	2	1951	3	1		1		4	1		2							3	4	2	4	3				2	4
7	2	2	1957	3	1		1		4	1		2							1	4	2	4	4				1	5
6	2	1	1934	3	1		1		4	2	3	2							1	3	1	5	1				1	5
8	2	2	1993	1	1		2		4	1		2							1	2	4	2	3				1	3
7	2	2	1971	2	1		1		2	1		2							1	3	3	4	5				1	5
3	2	1	1973	2	1		3		4	1		2							3	4	1	4	4				1	1
5	2	2	1962	3	1		1		4	1		2							3	1	3	2	4				2	5
6	2	2	1992	1	1		1		4	2	3	2							2	4	1	2	4				1	3
3	2	2	1997	1	1		2		4	1		2							3	2	1	2	2				1	5
6	2	1	1974	2	1		1		2	1		2							3	4	2	4	4				2	4
6	2	2	1942	3	1		2		4	2	5	2							3	4	2	3	2				1	5
6	2	2	1979	2	1		1		4	1		2							3	2	2	4	4				1	5
8	2	2	1998	1	1		1		4	1		2							1	3	3	2	2				3	2
5	2	2	1994	1	1		1		2	2	3	2							1	3	5	2	4				5	1
3	2	2	1955	3	1		1		4	1		2							1	2	1	4	1				1	3
6	2	2	1977	2	1		1		4	1		3							1	6	2	5	3				2	5
6	2	2	1975	2	1		1		4	1		3							3	2	3	4	2				2	3
5	2	2	1981	2	1		1		4	1		2							1	3	2	5	4				1	5
8	2	2	1950	3	1		1		4	1		2							3	4	3	2	4				3	4
8	2	2	1991	1	1		1		4	1		2							2	2	1	2	1				2	4
8	2	2	1970	2	1		1		4	1		2							2	1	2	4	4				2	4
7	2	2	1958	3	1		1		4	1		2							2	2	3	3	4				3	3
6	2	1	1978	2	1		1		4	1		2							1	4	2	4	2				1	4
8	2	1	1955	3	4	1			4	1		1	88	88				snowserpoodle	1	1	2	4	5				2	3
6	2	2	1958	3	4	1			4	1		1	88	31				Jack Russell	1	1	3	2	4				2	3
6	2	2	1988	1	4	1			4	2	6	1	10						1	4	2	5	1				1	5
6	2	2	1987	1	4	1			4	2	5	1	8						1	2	2	2	2				2	4
6	2	1	1972	2	4	1			4	1		2							2	4	2	3	3				2	4
6	2	2	1984	2	4	1			4	2	1	2							3	1	4	5	3				1	5
8	2	1	1992	1	4	1			4	1		2							1	6	6	1	2				6	2
6	2	1	1984	2	4	1			4	2	1	2							2	3	3	2	1				1	5
6	2	2	1992	1	4	1			4	1		3							2	4	3	2	4				3	2
6	2	2	1959	3	4	1			4	1		2							3	2	1	5	3				1	5
6	2	1	1996	1	4	1			4	1		3							2	2	3	5	2				1	4
8	2	2	1999	1	4	1			4	1		3							2	4	3	3	4				2	4
6	2	2	1978	2	4	1			4	1		2							2	5	2	5	5				2	5
7	2	2	1956	3	4	1			4	1		2							2	4	2	5	3				2	5
6	2	2	1940	3	4	1			4	2	5	1	88	34				schnauzer	1	3	3	5	4				2	4
7	2	1	1960	3	4	1			4	1		1	18						1	4	2	4	3				2	4
6	2	1	1948	3	4	1			4	1		1	8						1	1	4	2	2				1	4
8	2	2	1994	1	4	1			4	2	5	1	7						1	2	2	3	4				2	5
8	2	1	1959	3	4	1			4	1		1	2						3	4	1	4	2				1	5
8	2	1	1944	3	4	1			4	1		1	2						3	2	2	4	3				5	3
8	2	1	1952	3	4	1			4	1		1	2						3	1	2	4	2				2	4
8	2	1	1995	1	4	1			4	1		1	2						3	1	1	3	1				1	1
6	2	1	1948	3	4	1			4	1		2							1	4	2	2	2				2	4
6	2	1	1943	3	4	1			4	1		2							3	2	2	3	4				2	4
6	2	2	1993	1	4	1			4	1		2							2	2	1	4	1				1	4
7	2	2	1983	2	4	1			4	1		2							1	5	1	3	4				3	2
6	2	2	1960	3	4	1			4	1		2							1	2	2	3	5				1	5
5	2	2	1980	2	3		1	1	4	1		1	88	26				Cojack	2	2	2	2	4				1	5
5	2	1	1952	3	3		1	2	4	1		2							3	4	3	3	3				2	3
5	2	1	1944	3	2			2	4
5	2	1	1966	2	3		2	2	4	1		2							2	2	4	4	2				1	5
5	2	1	1956	3	2			1	4
5	2	3	1959	3	3		1	1	4	1		2							2	2	2	5	1				1	5
5	2	2	1969	2	3		1	1	4	1		2							3	2	1	1	2				1	5
4	2	2	1952	3	4	2			4
4	2	2	1954	3	2			3	4
4	2	2	1954	3	2			1	4
4	2	1	1945	3	2			1	4
5	2	1	1949	3	2			1	4
5	2	1	1955	3	2			1	4
5	2	2	1996	1	2			1	4
4	2	2	1950	3	2			1	4
5	2	2	1989	1	2			1	4
5	2	2	1961	3	2			1	4
4	2	2	1955	3	2			1	4
5	2	1	1947	3	2			1	4
5	2	2	1994	1	2			3	4
5	2	2	1937	3	2			2	4
5	2	2	1954	3	2			1	4
5	2	2	1996	1	2			1	4
5	2	2	1960	3	2			4	4
5	2	2	1982	2	2			2	4
5	2	2	1958	3	2			3	4
5	2	2	1961	3	2			2	4
5	2	2	1994	1	3		1	2	4	1		2							3	2	5	2	2				1	5
4	2	2	1990	1	4	2			4
4	2	2	1980	2	4	2			4
5	2	1	1946	3	4	2			4
5	2	2	1952	3	4	2			4
4	2	2	2000	1	4	3			4	1		2							3	2	4	2	2				2	5
5	2	2	1954	3	4	3			4	3		3							3	1	2	4	4				1	5
4	2	2	1944	3	2			2	4
4	2	1	1960	3	2			1	4
5	2	2	1972	2	2			1	4
4	2	1	1961	3	2			1	4
4	2	1	1953	3	3		1	2	4	1		2							1	5	2	3	6				2	3
5	2	2	2001	1	3		2	2	4	2	4	2							1	3	1	3	2				1	5
5	2	2	1976	2	2			2	4
5	2	1	1969	2	2			1	4
5	2	2	1955	3	2			3	1
4	2	2	1984	2	2			2	4
4	2	2	1996	1	2			2	4
4	2	2	1987	1	2			1	4
4	2	2	1953	3	2			1	4
4	2	2	1980	2	3		2	1	4	2	1	2							2	4	1	3	2				1	5
5	2	3	1994	1	3		1	3	4	1		1	88	88				Tevurven	2	2	1	4	1				1	4
5	2	1	1974	2	3		1	3	4	1		1	17						3	2	2	4	3				2	4
5	2	2	1970	2	3		2	3	4	1		1	4						3	2	2	5	4				2	5
5	2	2	1985	2	4	2			4
5	2	1	1961	3	2			1	4
5	2	2	1947	3	2			1	4
5	2	1	1964	3	2			2	1
5	2	1	1962	3	4	3			4	1		2							1	2	2	4	2				3	3
5	2	2	1953	3	2			1	4
5	2	2	1948	3	2			2	4
4	2	1	1966	2	2			1	4
4	2	1	1976	2	2			1	4
5	2	1	1951	3	2			2	4
5	2	1	1947	3	2			2	4
5	2	1	1955	3	2			1	4
5	2	2	1980	2	2			2	4
5	2	2	1990	1	2			1	1
5	2	1	1947	3	2			2	4
5	2	2	1949	3	2			1	1
4	2	1	1970	2	2			2	4
5	2	1	1952	3	2			3	4
4	2	1	1945	3	2			2	4
4	2	1	1952	3	2			2	4
4	2	2	1981	2	2			2	4
5	2	2	1950	3	2			2	4
5	2	2	1949	3	2			1	4
4	2	2	1971	2	2			2	4
4	2	2	1953	3	2			1	4
5	2	2	1964	3	2			1	4
4	2	1	1957	3	2			2	4
5	2	2	1957	3	3		1	1	1	1		1	2						2	2	1	4	2				2	5
5	2	2	1983	2	3		1	1	4	1		2							1	1	4	4	4				2	4
4	2	2	1954	3	3		1	1	4	1		1	88	39				Welsh Terrier	1	2	3	2	4				1	4
5	2	2	1963	3	3		1	2	4	1		2							1	2	3	5	2				1	5
4	2	1	1949	3	3		1	1	4	1		1	88	88				dalmation	3	2	4	3	3				2	5
5	2	2	1962	3	2			2	4
5	2	1	1956	3	2			1	4
4	2	2	1977	2	2			1	4
5	2	2	1977	2	2			2	4
5	2	2	1992	1	2			1	4
5	2	1	1973	2	2			1	4
4	2	2	1963	3	2			1	4
4	2	2	1944	3	2			2	4
5	2	1	1954	3	2			1	4
5	2	2	1996	1	2			1	4
5	2	2	1947	3	2			2	4
5	2	2	1978	2	2			2	4
5	2	1	1946	3	2			1	4
5	2	1	1950	3	2			1	4
4	2	1	1943	3	2			1	4
4	2	2	1995	1	2			1	4
5	2	1	1947	3	2			1	4
4	2	1	1973	2	2			2	4
4	2	2	1994	1	2			1	4
5	2	2	1986	1	2			2	4
5	2	1	1996	1	2			2	1
5	2	1	1955	3	2			1	4
4	2	1	1934	3	2			4	4
5	2	2	1959	3	2			1	4
5	2	2	1947	3	3		1	2	1	1		1	13						3	2	2	3	2				1	5
5	2	1	1948	3	3		1	1	1	1		2							1	2	2	4	4				2	5
5	2	1	1957	3	3		3	1	4	1		1	1						3	1	2	4	4				1	5
5	2	2	1966	2	3		2	1	4	1		1	88	88				Australian silky	2	3	3	4	2				1	5
5	2	2	1962	3	3		2	3	1	1		2							3	2	4	4	4				1	5
5	2	1	1959	3	3		1	1	4	2	4	2							2	4	2	3	2				2	3
4	2	2	1993	1	3		1	1	2	1		1	1						2	2	2	4	5				1	4
4	2	1	1959	3	4	3			4	1		2							3	4	3	4	2				2	5
5	2	1	1987	1	4	2			4
5	2	1	1960	3	4	2			4
5	2	2	1992	1	4	2			4
5	2	1	1947	3	4	2			4
5	2	2	1954	3	4	3			4	1		2							2	3	1	5	4				1	5
5	2	2	1962	3	4	3			4	1		2							3	2	1	2	2				1	5
4	2	2	1945	3	2			1	4
4	2	2	1985	2	2			1	4
5	2	1	1949	3	2			1	4
5	2	2	1953	3	2			1	4
5	2	2	1984	2	2			1	4
4	2	2	1989	1	2			1	4
4	2	2	1985	2	2			1	4
5	2	2	1987	1	2			1	4
4	2	2	1960	3	2			1	1
5	2	2	1950	3	2			2	4
4	2	2	1958	3	2			1	1
4	2	2	1989	1	2			2	4
4	2	2	1952	3	2			1	4
4	2	2	1985	2	2			1	4
4	2	2	1970	2	2			2	4
4	2	2	1999	1	2			2	4
4	2	2	1998	1	2			1	4
5	2	2	1959	3	2			1	4
5	2	1	1949	3	2			1	4
5	2	2	1997	1	2			3	4
5	2	1	1987	1	3		1	1	4	1		1	9						1	4	1	2	1				1	2
5	2	2	1976	2	3		1	1	4	1		2							3	2	3	1	5				1	1
5	2	2	1967	2	3		2	1	4	1		2							2	3	2	2	2				2	3
4	2	2	1981	2	3		1	2	4	1		2							2	2	1	4	3				1	3
4	2	2	1973	2	3		4	3	2	1		2							2	2	1	1	2				4	3
5	2	2	1976	2	4	2			4
5	2	2	1946	3	4	2			4
5	2	1	1943	3	4	2			4
5	2	1	1941	3	1		2		4	1		1	88	28				Great Dane	3	4	1	5	1				1	3
5	2	2	1975	2	1		1		4	1		1	88	88				Golden mountain dog	3	2	1	5	2				1	5
4	2	2	1947	3	1		2		4	1		1	88	26				cogi	2	4	2	3	5				2	4
4	2	1	1965	3	1		1		4	1		1	88	88				Cavalier King Charles Spaniel	2	2	2	4	3				2	4
5	2	1	1944	3	1		1		2	1		1	88	34				Miniature Schnauzer	1	2	1	5	1				1	5
5	2	2	1970	2	1		1		4	1		1	88	88				Red heeler	2	2	4	4	1				1	4
5	2	2	1981	2	1		1		4	1		1	17						3	2	3	2	4				1	5
4	2	2	1994	1	1		1		4	1		1	16						1	2	3	2	2				2	4
5	2	1	1952	3	1		1		4	1		1	8						3	2	2	5	2				2	4
4	2	1	1950	3	1		1		4	1		1	8						3	2	4	2	1				2	4
4	2	1	1961	3	1		1		4	1		1	8						3	3	2	1	2				1	5
5	2	1	1957	3	1		1		4	1		1	7						1	2	2	5	4				1	3
4	2	2	1978	2	1		1		4	1		1	5						1	4	2	5	2				1	5
5	2	2	1948	3	1		1		4	3		1	5						1	4	2	1	2				1	5
4	2	2	1963	3	1		2		4	1		1	5						1	2	2	3	4				1	5
5	2	1	1974	2	1		1		4	1		1	4						3	2	1	5	1				1	5
5	2	1	1949	3	1		2		4	1		1	4						3	2	1	5	1				1	5
5	2	1	1960	3	1		1		4	1		1	3						1	2	2	5	4				2	5
5	2	1	1954	3	1		1		4	1		1	2						3	2	2	5	2				1	4
5	2	2	1994	1	1		1		2	1		1	2						3	2	4	4	2				1	5
4	2	2	2002	1	1		2		4	2	1	1	2						3	1	2	4	4				2	4
5	2	1	1980	2	1		1		2	1		1	1						2	2	2	4	2				2	4
4	2	1	1949	3	1		1		4	2	4	1	1						3	4	1	4	4				1	4
5	2	1	1960	3	1		1		4	1		2							1	1	4	4	1				1	5
4	2	1	1955	3	1		1		4	1		2							3	2	2	3	2				2	5
4	2	1	1986	1	1		1		4	2	4	2							2	4	4	4	4				4	2
5	2	2	1959	3	1		2		4	1		2							3	2	2	5	4				1	5
4	2	1	1937	3	1		1		4	1		2							1	5	1	4	2				1	5
4	2	1	1970	2	1		1		4	1		2							2	2	2	4	2				2	4
5	2	2	1989	1	1		1		4	1		2							3	2	2	4	1				1	5
5	2	2	1979	2	1		1		4	1		2							2	1	1	5	1				1	5
5	2	2	1984	2	1		1		4	1		2							1	5	3	2	3				1	4
4	2	1	1959	3	1		1		4	3		2							3	2	3	2	2				2	3
4	2	1	1977	2	1		1		4	1		2							3	2	2	2	2				2	5
4	2	2	1973	2	1		1		4	1		2							2	2	2	3	2				2	3
4	2	1	1980	2	1		1		4	1		2							1	1	3	4	2				2	4
4	2	2	1993	1	1		2		4	1		2							1	2	2	2	2				2	5
4	2	2	1952	3	1		1		4	2	3	2							2	4	2	2	3				2	5
5	2	1	1973	2	1		2		4	1		2							3	2	2	4	2				2	4
4	2	1	1953	3	1		2		4	1		2							2	2	3	4	1				1	5
5	2	2	1949	3	1		1		4	2	1	2							1	3	1	4	1				1	5
4	2	2	1963	3	1		1		4	1		3							2	4	2	5	1				1	5
5	2	2	1974	2	1		1		4	1		2							1	5	2	5	2				1	5
4	2	2	1953	3	1		1		4	2	3	2							3	4	1	3	2				2	5
5	2	1	1959	3	1		1		4	1		2							3	1	2	5	1				1	5
4	2	2	1959	3	1		1		4	2	3	2							1	4	1	2	2				1	3
5	2	2	1941	3	1		1		4	1		2							2	3	5	2	2				1	4
4	2	1	1965	3	1		1		4	1		2							3	4	1	5	1				1	5
5	2	1	1947	3	1		2		4	1		2							3	4	2	3	4				1	5
4	2	2	1946	3	1		1		4	1		1	88	88				Maltipoo	1	2	2	4	2				2	4
5	2	2	1956	3	1		1		4	1		1	88	22				Bishon	2	5	2	2	4				1	2
5	2	1	1971	2	1		3		4	1		1	88	88				Belgian tervuren	2	2	2	2	2				2	4
5	2	2	1953	3	1		1		4	1		1	88	30				Havanese	1	2	3	4	4				2	3
5	2	2	1943	3	1		1		4	1		1	88	34				Schnauzer	1	1	1	4	1				1	5
5	2	2	1954	3	1		2		4	1		1	88	88				Coton de Tulear	1	4	1	5	1				1	5
4	2	2	1971	2	1		2		4	2	4	1	88	25				Cocker Spaniel	2	3	3	4	5				1	5
5	2	1	1944	3	1		1		4	1		1	88	23				Boston Terrier	2	1	2	3	2				2	4
4	2	2	1959	3	1		1		4	1		1	88	88				Sheltie	2	2	2	1	4				2	4
5	2	1	1949	3	1		1		4	1		1	88	29				greyhound	3	4	1	5	1				1	5
5	2	2	1949	3	1		1		4	1		1	10						2	2	2	2	4				1	5
5	2	1	1945	3	1		1		4	1		1	7						1	4	1	4	2				1	5
5	2	1	1943	3	1		2		4	1		1	7						1	4	1	5	1				1	5
5	2	2	1964	3	1		2		4	2	2	1	7						1	2	2	4	2				2	4
5	2	2	1950	3	1		3		4	1		1	6						3	4	1	5	4				1	5
5	2	2	1974	2	1		1		4	1		1	4						3	2	3	1	2				1	5
4	2	1	1980	2	1		1		2	1		1	4						1	3	1	3	2				4	1
4	2	2	1956	3	1		2		4	1		1	3						1	4	1	5	4				1	5
5	2	1	1992	1	1		1		4	1		1	2						2	3	3	3	3				3	3
5	2	1	1953	3	1		1		4	1		1	2						3	2	3	2	2				2	5
5	2	2	1952	3	1		1		4	1		2							1	4	3	1	6				2	4
4	2	2	1999	1	1		1		4	1		2							3	4	6	5	3				1	5
5	2	1	1975	2	1		1		4	1		2							1	4	4	4	2				1	3
5	2	2	1952	3	1		1		4	1		2							2	1	3	2	3				2	3
5	2	2	2000	1	1		1		4	1		2							1	2	3	4	4				2	5
5	2	1	1951	3	1		1		4	1		2							1	2	1	2	5				1	3
4	2	1	1965	3	1		1		4	1		2							3	4	4	4	4				1	5
5	2	1	1952	3	1		2		4	1		2							3	2	2	4	4				1	5
5	2	2	1957	3	1		1		4	3		2							3	4	4	3	2				2	5
4	2	2	1995	1	1		2		4	2	3	2							1	3	1	2	4				1	5
4	2	2	1996	1	1		1		4	1		2							1	2	2	5	4				1	4
5	2	2	1943	3	1		1		4	1		2							1	2	2	4	2				2	5
5	2	2	1954	3	1		2		4	2	1	2							1	2	2	2	5				2	4
5	2	1	1961	3	1		1		4	1		2							2	4	1	4	3				1	3
5	2	2	1953	3	1		2		4	1		2							2	2	2	4	5				2	4
5	2	2	1961	3	1		1		4	2	5	2							2	4	5	3	5				2	4
5	2	2	1970	2	1		1		4	1		2							3	4	2	4	1				2	3
4	2	2	1963	3	1		1		4	1		2							1	5	2	3	3				1	3
4	2	2	1954	3	1		2		4	1		2							3	2	1	2	2				1	4
4	2	1	1967	2	1		1		4	1		2							1	2	4	5	2				1	5
5	2	2	1972	2	1		1		4	1		2							3	1	2	3	2				1	4
5	2	1	1964	3	1		2		4	1		2							1	2	3	2	2				1	4
4	2	1	1941	3	4	1			4	1		1	88	88				German Short-haired pointr	3	2	2	2	2				1	5
4	2	1	1942	3	4	1			4	1		1	12						2	2	2	5	1				1	5
5	2	1	1956	3	4	1			4	1		1	4						3	2	1	5	1				1	5
4	2	2	1958	3	4	1			4	1		1	3						1	1	4	5	5				1	5
5	2	1	1949	3	4	1			4	1		1	3						1	2	2	5	2				1	5
4	2	1	1961	3	4	1			4	1		1	1						3	3	2	4	2				2	2
5	2	1	1965	3	4	1			4	1		1	1						3	2	1	4	1				1	3
5	2	1	1947	3	4	1			4	1		1	1						3	2	2	4	2				2	3
5	2	1	1945	3	4	1			4	1		2							3	4	1	5	4				1	5
4	2	1	1941	3	4	1			4	1		2							3	2	1	4	4				1	5
5	2	2	1951	3	4	1			4	1		2							1	4	2	2	4				3	5
4	2	2	1943	3	4	1			4	1		2							3	3	4	3	3				1	5
4	2	2	2000	1	4	1			4	2	5	3							1	2	2	3	2				2	4
4	2	1	1951	3	4	1			4	1		2							2	4	2	4	2				2	4
4	2	1	1978	2	4	1			4	1		2							3	4	6	5	4				1	4
4	2	2	1993	1	4	1			4	1		2							3	2	3	4	3				1	5
5	2	1	2000	1	4	1			4	1		3							3	4	3	2	2				3	3
4	2	2	1997	1	4	1			4	1		2							2	4	3	3	3				2	6
4	2	2	1972	2	4	1			4	3		1	88	88				Pointer	3	4	4	5	3				1	5
4	2	2	1974	2	4	1			4	1		1	17						2	2	3	1	6				2	2
5	2	2	1985	2	4	1			4	1		2							2	3	3	3	3				2	2
4	2	1	1983	2	4	1			4	2	5	3							3	4	4	2	4				1	3
4	2	1	1946	3	4	1			4	1		2							1	2	1	5	1				1	5
2	2	2	1965	3	3		1	2	4	1		1	88	37				Whippet	2	2	1	3	2				1	5
3	2	2	1950	3	4	3			4	1		2							2	4	2	2	1				2	5
2	2	2	1986	1	2			1	4
3	2	1	1965	3	2			2	1
2	2	2	1990	1	2			2	4
2	2	1	1991	1	2			1	4
2	2	2	1987	1	3		1	2	4	1		2							2	4	4	5	1				1	5
2	2	2	2002	1	2			2	4
2	2	1	1962	3	2			2	4
2	2	2	1950	3	2			1	4
3	2	2	1993	1	2			1	4
3	2	2	1998	1	2			1	1
3	2	2	1978	2	2			1	4
2	2	1	1959	3	3		1	4	4	1		2							1	2	1	4	1				1	4
3	2	1	1934	3	4	2			4
2	2	2	1959	3	2			1	4
3	2	2	1972	2	2			2	4
3	2	2	1957	3	3		2	1	4	2	4	1	88	25				American Cocker Spaniel	2	3	1	5	4				1	5
2	2	2	1965	3	2			1	4
3	2	2	1971	2	3		1	2	4	1		1	11						3	2	2	1	1				1	5
2	2	1	1955	3	2			1	4
3	2	1	1975	2	3		1	1	4	1		1	2						3	1	2	5	2				1	5
2	2	2	2000	1	2			1	4
3	2	1	1974	2	2			1	4
2	2	1	1989	1	4	2			4
3	2	2	1940	3	2			1	1
2	2	2	1952	3	2			1	4
2	2	2	1978	2	2			1	1
2	2	2	1985	2	2			1	4
3	2	1	1958	3	2			1	4
3	2	2	1988	1	2			1	4
2	2	2	1995	1	2			1	4
2	2	2	1951	3	2			1	1
2	2	1	1969	2	2			1	4
2	2	1	1962	3	2			3	4
2	2	1	1950	3	2			2	4
2	2	2	1968	2	2			2	4
2	2	1	1982	2	3		1	1	4	1		1	2						3	2	3	5	2				1	4
2	2	2	1997	1	3		1	1	4	1		2							2	3	2	4	3				2	4
3	2	2	1951	3	3		1	1	4	2	3	1	88	88				Gordon Setter	3	4	1	5	4				1	5
2	2	1	1964	3	3		1	1	1	1		2							2	2	3	4	5				1	4
2	2	2	1956	3	3		2	2	4	1		2							3	1	2	2	2				3	2
3	2	2	1954	3	3		1	1	4	1		2							1	2	2	2	4				3	3
3	2	1	1995	1	3		1	1	4	1		2							1	2	6	3	4				2	3
3	2	2	1989	1	3		2	1	4	1		2							1	2	2	2	1				1	5
2	2	2	1984	2	3		2	1	4	1		1	88	36				Shetland sheepdog	2	2	3	2	2				2	4
3	2	2	1990	1	3		2	1	4	1		1	18						1	1	1	1	5				1	5
2	2	2	1959	3	3		4	1	4	2	3	2							1	1	2	2	3				1	5
3	2	1	1968	2	3		1	1	4	1		1	5						1	1	3	2	2				2	4
3	2	2	1957	3	3		1	1	4	1		1	88	88				Piybull	3	2	2	4	1				1	5
2	2	2	1976	2	3		1	1	4	1		2							2	4	2	5	2				2	2
3	2	2	1997	1	4	3			4	2	6	2							3	2	2	2	2				1	4
3	2	2	1980	2	4	2			4
2	2	2	1945	3	4	2			4
3	2	2	1975	2	2			3	1
2	2	2	1993	1	2			2	4
2	2	1	1951	3	2			1	4
3	2	1	1950	3	2			2	1
2	2	2	1988	1	2			2	4
3	2	2	1959	3	2			1	4
3	2	1	1939	3	2			1	4
2	2	2	1966	2	2			2	4
2	2	2	1947	3	2			1	4
3	2	2	1983	2	3		1	1	4	1		1	88	35				Rottweiler	3	2	4	2	2				2	3
2	2	1	1959	3	3		2	1	4	1		2							1	1	3	5	2				1	4
2	2	1	1967	2	3		1	2	1	1		1	4						3	5	2	4	3				1	5
3	2	2	1971	2	3		1	1	4	1		1	4						3	4	1	2	5				1	5
3	2	2	1977	2	4	2			4
2	2	2	2000	1	4	2			4
3	2	1	1963	3	2			1	4
3	2	1	1971	2	2			2	4
3	2	2	1990	1	2			2	4
2	2	2	1967	2	2			1	4
2	2	1	1954	3	2			1	4
3	2	1	1994	1	2			1	4
2	2	2	1961	3	2			1	4
3	2	2	1954	3	2			1	4
3	2	2	1986	1	2			1	4
2	2	2	1993	1	2			1	1
3	2	1	1986	1	2			1	1
2	2	1	1974	2	2			1	4
3	2	1	1948	3	2			1	1
2	2	2	1959	3	2			3	4
3	2	2	1965	3	2			1	4
2	2	2	1978	2	2			4	2
3	2	1	1964	3	2			1	4
2	2	2	1997	1	2			1	4
3	2	2	1986	1	3		1	1	4	2	3	2							2	4	2	5	2				2	4
2	2	2	1987	1	3		1	1	4	1		1	17						3	4	2	1	5				1	5
3	2	1	1953	3	3		3	1	4	1		1	2						3	1	1	5	2				2	5
2	2	1	1980	2	3		1	1	4	1		2							1	4	1	2	2				1	5
2	2	1	1994	1	4	3			4	1		2							2	2	2	4	2				2	3
2	2	1	1952	3	4	3			4	1		1	3						2	4	2	4	4				2	5
3	2	2	1962	3	4	2			4
3	2	1	1950	3	4	3			4	1		2							2	5	2	3	2				2	4
3	2	2	1976	2	2			2	4
3	2	2	1966	2	2			1	4
2	2	2	1958	3	2			1	4
2	2	2	1985	2	2			3	2
2	2	1	1963	3	2			1	4
2	2	1	1938	3	3		1	1	4	2	2	1	88	28				Great Dane	3	2	2	2	1				2	4
3	2	2	1988	1	3		1	1	1	1		1	17						2	2	1	4	2				1	4
2	2	2	1990	1	3		1	1	3	1		1	11						1	2	2	2	2				4	4
2	2	2	1993	1	2			1	4
2	2	2	1987	1	2			1	4
3	2	2	1968	2	2			1	4
2	2	1	1962	3	3		1	2	4	1		2							3	2	1	3	2				1	5
2	2	2	1998	1	3		2	1	3	1		2							2	2	2	4	4				1	2
2	2	2	1990	1	3		1	1	2	1		1	3						1	2	2	2	2				2	2
2	2	2	1990	1	4	3			4	2	5	2							2	1	1	2	2				3	4
2	2	2	1994	1	4	3			1	2	6	3							2	2	2	2	4				3	5
2	2	2	1966	2	4	2			4
3	2	1	1968	2	2			2	4
2	2	2	2001	1	2			1	4
3	2	2	1942	3	2			1	4
2	2	2	1979	2	2			1	4
3	2	2	1998	1	2			1	4
3	2	2	1999	1	2			1	2
2	2	2	1995	1	2			1	4
2	2	2	1945	3	2			1	4
2	2	2	1951	3	2			2	4
2	2	2	1951	3	2			1	4
2	2	2	1977	2	2			1	4
3	2	2	1955	3	2			2	4
2	2	2	1992	1	2			1	4
2	2	2	1965	3	2			1	4
2	2	2	1975	2	2			1	4
3	2	1	1949	3	2			1	4
3	2	2	1957	3	2			2	4
3	2	2	1954	3	2			1	1
2	2	2	1969	2	3		1	2	1	1		1	88	88				Nova Scotia Duck Toller	2	2	1	5	1				1	5
2	2	2	1983	2	3		1	5	4	2	4	2							2	1	2	2	2				2	2
2	2	1	1997	1	3		1	3	1	1		1	88	21				Bernese Mountain Dog	3	2	1	5	2				1	5
3	2	2	1957	3	3		2	1	4	2	2	1	88	88				English Pointer	3	2	1	3	1				1	5
2	2	2	2000	1	3		1	1	4	1		1	8						3	2	2	3	2				1	4
3	2	2	1954	3	3		1	1	4	1		1	2						3	2	1	5	2				1	5
2	2	1	1980	2	3		1	1	4	1		1	18						1	2	1	4	2				1	5
2	2	1	1982	2	3		1	1	3	1		1	18						1	3	2	3	2				1	3
2	2	1	1980	2	3		2	2	2	1		1	2						3	3	1	2	1				1	2
3	2	1	1974	2	4	2			4
3	2	2	1948	3	4	2			4
2	2	1	1982	2	4	3			4	2	3	2							2	3	3	4	1				2	3
3	2	2	1942	3	4	2			4
2	2	2	1983	2	4	2			4
2	2	2	1944	3	4	2			4
2	2	2	1974	2	2			2	4
3	2	1	1988	1	2			1	4
2	2	1	1968	2	2			1	4
2	2	1	1974	2	2			1	4
2	2	1	1955	3	2			2	4
3	2	1	1979	2	2			1	4
2	2	1	1990	1	2			2	4
3	2	2	1957	3	2			1	1
3	2	2	1985	2	2			2	4
2	2	1	1989	1	2			1	4
2	2	1	1981	2	2			1	4
3	2	1	1975	2	2			1	4
2	2	1	1961	3	2			1	4
2	2	1	1953	3	2			1	4
3	2	2	1994	1	2			1	1
2	2	1	1990	1	2			1	4
2	2	1	1965	3	2			1	4
2	2	2	1973	2	2			1	4
2	2	1	1964	3	2			1	4
3	2	2	1997	1	2			2	4
3	2	2	2002	1	2			1	4
3	2	1	1974	2	2			1	1
3	2	2	1988	1	2			1	4
2	2	2	1957	3	2			1	1
3	2	2	1983	2	2			1	4
3	2	2	1984	2	2			1	4
2	2	2	1975	2	2			1	1
2	2	2	1952	3	2			1	4
3	2	1	1944	3	2			1	4
2	2	2	1997	1	2			1	4
2	2	1	1964	3	2			1	4
3	2	1	1954	3	2			1	4
3	2	1	1952	3	2			1	4
2	2	1	1981	2	2			1	4
3	2	2	2002	1	2			1	4
2	2	2	1956	3	2			1	4
3	2	1	1989	1	2			2	4
3	2	2	1960	3	2			1	4
3	2	2	1980	2	2			1	1
3	2	1	1945	3	2			2	4
2	2	2	1993	1	2			1	4
3	2	2	1999	1	2			2	4
3	2	2	1975	2	2			1	1
3	2	1	1964	3	2			2	4
3	2	1	1969	2	2			1	4
2	2	2	1995	1	2			1	1
2	2	2	1991	1	2			3	4
3	2	2	1995	1	2			1	4
2	2	2	2001	1	3		2	1	2	1		1	16						2	2	1	5	2				1	5
3	2	1	1966	2	3		1	1	4	1		2							1	2	2	5	3				1	5
2	2	1	1955	3	3		1	1	4	1		2							2	2	2	2	2				2	4
2	2	2	1971	2	3		2	1	2	2	4	2							1	4	3	1	2				2	2
3	2	2	1987	1	3		1	1	4	1		1	16						2	2	4	2	4				1	4
2	2	1	1980	2	3		1	1	4	1		2							2	4	2	4	2				2	3
2	2	2	1982	2	3		1	1	2	1		1	6						2	2	2	5	1				1	5
3	2	2	1987	1	3		1	1	3	1		2							2	4	1	2	2				1	2
2	2	1	1997	1	3		2	2	2	1		2							3	2	3	2	3				2	2
2	2	2	1992	1	3		2	1	4	2	2	1	88	38				Pekinese	1	1	1	5	3				1	4
2	2	1	1957	3	3		1	1	4	1		1	13						2	2	2	4	4				2	4
3	2	1	1966	2	3		1	1	4	1		2							1	2	3	4	3				1	4
2	2	2	1955	3	3		3	1	4	1		1	7						1	2	1	4	4				1	5
2	2	2	1988	1	3		1	2	4	1		1	3						1	1	3	4	2				2	4
3	2	2	1946	3	3		2	1	4	1		1	2						3	2	1	3	4				1	5
3	2	1	1949	3	3		1	1	4	1		1	12						3	2	1	5	3				1	5
3	2	2	1985	2	3		2	1	4	1		1	88	88				Puggle	2	2	2	4	5				1	5
2	2	1	1970	2	3		1	1	1	1		1	7						1	4	2	4	2				1	4
3	2	1	1953	3	3		1	1	4	1		2							1	1	4	1	4				3	5
2	2	2	1990	1	3		1	1	1	1		2							1	2	2	2	2				2	3
2	2	2	1971	2	3		2	2	4	1		2							3	4	2	3	5				2	4
2	2	1	1996	1	3		1	1	1	1		2							1	1	1	1	2				1	1
3	2	2	1960	3	3		3	1	4	1		2							2	2	5	2	4				1	5
3	2	1	1991	1	3		1	1	4	1		1	17						3	3	3	4	2				3	4
3	2	1	1989	1	3		2	1	4	1		2							2	2	2	3	1				2	3
2	2	2	1948	3	4	2			4
2	2	2	1994	1	4	3			4	1		1	88	21				Bernese Mountain Dog	3	2	6	2	4				3	3
3	2	1	1989	1	4	2			4
3	2	1	1944	3	4	2			4
2	2	1	1954	3	4	2			4
2	2	1	1948	3	4	3			4	1		1	88	38				Peking Terrier	1	1	1	5	2				1	5
3	2	2	1942	3	4	2			4
2	2	1	1993	1	4	2			4
3	2	1	1940	3	4	3			4	1		1	8						2	2	1	5	3				1	4
3	2	1	1952	3	4	2			4
3	2	1	1959	3	4	2			4
3	2	1	1962	3	4	2			4
3	2	1	1990	1	4	2			2
2	2	2	1971	2	4	3			4	1		2							1	2	1	2	1				2	5
3	2	2	1980	2	4	2			4
3	2	1	1960	3	4	2			4
3	2	1	1964	3	4	2			4
3	2	1	1949	3	4	3			4	1		1	88	21				Bernese Mountain Dog	3	4	2	5	3				1	4
2	2	1	1979	2	4	2			1
3	2	2	1963	3	2			1	4
3	2	2	1988	1	2			1	1
2	2	2	1989	1	2			1	4
2	2	1	1949	3	2			1	1
2	2	1	1967	2	2			2	4
2	2	2	1986	1	2			1	4
2	2	1	1959	3	2			1	4
2	2	1	1968	2	2			1	4
2	2	2	1997	1	2			2	1
2	2	1	1950	3	2			1	4
2	2	2	1991	1	2			1	4
2	2	1	1951	3	2			1	4
3	2	1	1949	3	2			1	4
2	2	2	1965	3	2			1	4
3	2	2	1966	2	2			1	4
2	2	2	1957	3	2			1	4
2	2	2	1971	2	2			1	4
2	2	2	1957	3	2			1	4
3	2	1	1988	1	2			2	4
2	2	2	1988	1	2			2	1
2	2	2	2000	1	2			1	1
2	2	2	1982	2	2			2	4
2	2	2	1954	3	2			2	4
2	2	2	1959	3	2			2	4
3	2	1	1983	2	2			2	4
3	2	2	1949	3	2			1	4
2	2	2	1993	1	2			2	4
2	2	2	1951	3	2			1	4
2	2	2	1979	2	2			1	4
3	2	2	1954	3	2			1	4
3	2	2	1963	3	2			2	4
3	2	2	1991	1	2			2	4
3	2	2	1942	3	2			1	1
3	2	2	1942	3	2			1	1
2	2	1	1999	1	2			2	4
3	2	2	1995	1	2			2	4
3	2	2	1945	3	2			1	4
3	2	1	1970	2	2			1	1
3	2	2	1968	2	3		1	1	4	1		1	2						3	2	3	5	3				2	5
3	2	2	1987	1	3		2	2	4	1		1	88	30				Yorkshire Terrier/Havanese	1	2	5	5	4				3	4
2	2	1	1950	3	3		1	1	4	1		1	1						2	3	4	4	4				4	4
3	2	2	1981	2	3		1	2	4	1		2							3	2	2	6	4				2	4
3	2	2	1999	1	3		1	1	4	1		2							1	4	2	4	4				3	4
3	2	2	1990	1	3		1	1	4	1		1	88	88				American Bulldog	3	2	3	2	4				1	2
2	2	2	1990	1	3		1	2	1	1		2							2	2	1	4	2				1	2
2	2	2	1961	3	3		1	1	4	1		2							2	4	2	3	1				1	2
2	2	1	1998	1	3		1	1	1	1		2							2	3	2	4	2				2	4
2	2	2	1997	1	4	3			4	1		2							2	2	1	2	5				1	4
2	2	2	1991	1	4	2			4
3	2	1	1947	3	4	3			4	1		3							2	2	2	4	5				1	4
3	2	1	1980	2	4	2			4
3	2	1	1953	3	4	2			4
2	2	1	1953	3	4	2			4
2	2	1	1944	3	4	2			4
2	2	1	1977	2	4	2			4
2	2	1	1956	3	1		1		4	1		1	88	88				brittany spaniel	2	2	2	3	4				2	4
2	2	2	1989	1	1		1		4	1		1	88	88				Frenchton	1	2	2	3	2				1	5
3	2	1	1947	3	1		1		4	1		1	88	20				Basset hound	2	1	2	5	4				1	5
3	2	2	1997	1	1		1		4	1		1	88	22				bichon frise	2	4	4	2	2				1	5
2	2	1	1984	2	1		1		4	1		1	88	30				Havanese	1	2	2	4	1				2	4
3	2	2	1949	3	1		2		4	1		1	88	32				Maltese	1	3	1	2	3				2	4
3	2	1	1954	3	1		1		4	1		1	88	88				Welsh Corgi	2	1	1	5	1				1	5
3	2	2	1959	3	1		1		4	1		1	88	88				Lhasapoo	1	2	1	5	3				1	3
2	2	1	1951	3	1		1		4	1		1	88	88				Duck Toller	2	4	2	2	5				3	3
2	2	1	1953	3	1		1		4	1		1	88	25				cocker spaniel	2	2	2	4	5				1	3
2	2	2	1980	2	1		1		4	1		1	88	37				Whippet	2	2	4	2	2				2	2
2	2	2	1966	2	1		1		4	1		1	88	88				Multipoo	1	2	3	4	4				2	4
3	2	2	1995	1	1		1		4	1		1	88	34				Miniature Schnauzer	2	2	3	2	4				1	4
3	2	2	1985	2	1		1		4	1		1	88	88				Presa canario	3	2	4	4	1				1	5
2	2	1	1943	3	1		1		4	1		1	88	34				Miniature schnauzer	2	2	2	4	2				1	5
2	2	2	1951	3	1		1		4	1		1	88	88				Papillon	1	4	1	5	2				1	5
2	2	2	1987	1	1		1		4	1		1	88	88				Sheepadoodle	3	2	2	2	2				3	3
3	2	1	1976	2	1		1		4	2	2	1	88	23				boston terrier	1	2	2	2	5				2	4
3	2	2	1979	2	1		1		4	2	2	1	88	30				Havanese	1	1	5	1	1				3	4
2	2	2	1965	3	1		1		4	2	2	1	19						1	2	4	4	2				1	5
2	2	2	1991	1	1		1		4	1		1	16						2	2	4	2	4				1	5
2	2	2	1997	1	1		1		2	1		1	16						2	2	2	2	1				2	2
2	2	2	1994	1	1		1		2	1		1	15						1	2	2	4	2				3	4
2	2	1	1994	1	1		1		4	1		1	15						1	1	6	5	4				2	5
3	2	1	1982	2	1		1		4	1		1	15						2	2	2	5	1				1	4
3	2	2	1992	1	1		2		4	1		1	14						2	2	3	2	4				2	4
3	2	2	1967	2	1		2		4	1		1	14						2	2	1	5	1				1	5
2	2	2	1994	1	1		1		2	1		1	13						2	2	2	5	5				2	4
3	2	1	1957	3	1		1		4	1		1	13						3	2	1	4	1				1	5
2	2	2	1980	2	1		1		1	1		1	13						2	4	2	3	2				2	4
3	2	1	1953	3	1		2		4	1		1	12						2	4	1	5	2				1	5
2	2	2	1974	2	1		1		4	1		1	12						2	5	1	1	3				1	5
3	2	2	1994	1	1		2		4	1		1	12						2	2	3	5	2				2	4
3	2	2	1957	3	1		2		4	1		1	11						3	2	2	1	3				1	4
2	2	2	1994	1	1		1		4	1		1	10						1	1	1	5	4				1	5
2	2	1	1963	3	1		1		4	1		1	8						2	2	2	5	1				1	3
2	2	1	1938	3	1		1		4	1		1	8						1	1	1	4	3				1	2
2	2	2	1966	2	1		1		4	1		1	8						1	2	4	3	5				2	5
2	2	1	1968	2	1		1		4	1		1	8						1	1	2	4	2				2	4
3	2	1	1945	3	1		2		4	1		1	8						1	4	1	5	3				1	4
3	2	2	1970	2	1		1		4	1		1	8						1	2	2	2	2				2	2
2	2	2	1999	1	1		1		4	1		1	6						3	1	2	2	2				1	4
3	2	2	1963	3	1		1		4	2	3	1	5						1	5	2	3	5				1	4
3	2	1	1950	3	1		1		4	1		1	4						3	2	1	2	2				1	4
3	2	2	1971	2	1		1		4	1		1	4						3	2	3	2	4				2	3
3	2	2	1970	2	1		2		4	1		1	4						3	1	4	1	4				1	4
2	2	1	1981	2	1		1		4	1		1	3						1	2	3	3	3				3	3
2	2	1	1984	2	1		1		4	1		1	2						3	2	1	4	1				1	5
3	2	1	1997	1	1		1		2	1		1	2						2	2	2	4	2				2	2
2	2	1	1954	3	1		1		4	1		1	2						3	2	3	5	1				1	5
2	2	1	1952	3	1		1		4	1		1	2						3	5	2	4	4				2	4
2	2	2	1996	1	1		1		4	1		1	1						2	1	2	3	2				1	2
3	2	2	1954	3	1		1		4	1		1	1						3	1	2	4	2				2	4
2	2	1	1963	3	1		1		2	1		2							2	2	2	3	2				2	3
2	2	2	1993	1	1		1		4	1		2							1	2	2	4	2				1	4
3	2	2	1973	2	1		1		4	1		3							2	2	1	5	2				1	5
3	2	2	1958	3	1		2		4	1		2							2	4	2	4	1				1	5
3	2	2	1983	2	1		1		4	1		2							2	3	6	4	1				1	5
3	2	2	2001	1	1		1		4	3		3							2	6	3	3	3				4	2
3	2	2	1994	1	1		1		4	1		2							1	2	2	2	2				2	4
2	2	2	1985	2	1		1		2	1		2							3	2	4	5	1				2	4
3	2	1	1967	2	1		1		4	1		2							1	2	2	2	4				1	5
3	2	1	1982	2	1		1		4	2	1	2							1	1	3	3	1				2	3
2	2	1	1982	2	1		1		4	1		2							1	2	3	4	3				2	4
2	2	2	1987	1	1		1		4	1		2							2	2	4	5	4				1	3
3	2	1	1988	1	1		1		4	1		2							2	2	2	4	2				1	4
3	2	2	1961	3	1		2		4	1		2							1	2	1	5	1				1	4
3	2	1	1957	3	1		1		4	1		2							1	2	1	2	5				1	2
3	2	1	1940	3	1		1		4	1		2							2	2	2	4	2				2	4
2	2	1	1969	2	1		1		4	2	3	2							2	4	2	3	1				2	5
2	2	1	1987	1	1		1		4	1		2							1	2	3	3	3				3	3
2	2	1	1987	1	1		1		2	1		3							2	2	1	4	2				2	4
3	2	1	1972	2	1		1		4	2	3	2							2	4	2	2	4				2	4
3	2	2	1994	1	1		2		2	1		2							3	4	1	4	2				2	5
3	2	1	1955	3	1		1		4	1		2							2	2	3	3	2				2	4
3	2	2	1965	3	1		1		4	2	3	2							2	2	3	2	1				1	5
2	2	1	1955	3	1		1		4	1		2							2	2	2	4	2				2	4
3	2	2	1972	2	1		1		2	2	3	2							2	4	2	4	3				2	5
2	2	1	1979	2	1		3		4	1		2							3	2	4	5	1				1	5
3	2	2	1994	1	1		1		4	1		2							2	2	1	4	1				1	5
3	2	2	1984	2	1		1		2	1		3							1	2	1	4	1				2	3
3	2	1	1941	3	1		1		4	2	4	2							2	4	1	3	3				1	5
2	2	2	1990	1	1		1		4	2	4	2							1	2	3	3	2				2	4
2	2	2	1999	1	1		1		4	3		3							2	2	1	4	2				1	5
2	2	2	2000	1	1		1		4	1		2							1	2	5	3	2				3	5
3	2	2	1999	1	1		1		4	3		2							1	4	3	4	3				2	4
2	2	2	1982	2	1		1		4	1		2							3	2	3	2	3				3	2
2	2	1	1986	1	1		1		2	3		2							1	1	5	5	2				5	5
2	2	2	1992	1	1		1		4	1		2							1	2	4	4	4				2	3
2	2	2	1953	3	1		1		4	1		3							1	1	2	4	2				3	3
3	2	2	1949	3	1		1		4	1		2							2	2	1	5	1				1	5
2	2	1	1943	3	1		1		4	2	1	3							3	6	1	5	1				2	5
3	2	2	1987	1	1		1		4	1		2							2	1	2	3	2				1	4
2	2	2	1986	1	1		1		4	1		3							1	5	3	3	5				3	5
2	2	2	1984	2	1		1		2	2	1	2							2	3	3	4	2				3	1
3	2	2	1985	2	1		1		4	1		2							2	2	4	4	4				2	5
2	2	1	1998	1	1		1		4	1		2							3	3	2	2	1				2	4
2	2	2	1973	2	1		1		2	1		1	8						1	3	2	2	2				3	3
2	2	2	1980	2	1		1		4	1		1	7						2	2	3	3	2				2	3
3	2	2	1963	3	1		1		1	1		1	3						1	5	4	3	3				2	4
3	2	1	1993	1	1		1		2	1		1	2						2	3	1	2	1				1	4
2	2	2	1967	2	1		1		4	1		1	2						3	2	2	5	3				1	5
2	2	2	1967	2	1		1		4	1		1	2						3	2	2	5	3				1	5
3	2	2	1982	2	1		1		4	1		1	1						2	3	1	1	1				1	1
3	2	1	1990	1	1		1		4	1		2							1	4	3	3	3				3	3
2	2	2	2002	1	1		1		4	1		3							2	4	3	3	3				1	3
3	2	2	2001	1	1		2		4	1		3							1	6	3	4	3				3	3
3	2	2	1967	2	1		1		4	1		1	88	31				Jack russell	2	4	2	3	2				1	5
3	2	2	1980	2	1		2		4	1		1	88	15				Bug (Boston Pug)	2	1	3	4	2				4	5
3	2	1	1982	2	1		2		4	1		1	88	27				Doberman	3	2	1	5	3				1	4
3	2	2	1953	3	1		1		4	1		1	88	88				Whoodle	3	2	1	5	1				1	5
2	2	2	1990	1	1		1		4	1		1	88	88				Maltipoo	1	4	3	1	1				1	4
2	2	1	1950	3	1		2		4	1		1	88	39				Welsh Terrier	2	2	3	2	2				2	5
3	2	1	1950	3	1		1		4	1		1	88	25				King Charles Spaniel	1	2	4	4	4				1	4
2	2	1	1952	3	1		3		4	3		1	88	23				Border Terrier	1	4	2	2	2				2	5
2	2	2	1948	3	1		1		4	1		1	88	23				Boston Terrier	2	4	2	3	2				2	5
2	2	2	1965	3	1		1		4	1		1	88	88				English Staffordshire Bull Terrier	2	2	4	2	2				1	4
2	2	1	1959	3	1		3		4	1		1	88	88				silky terrier	1	1	2	2	2				1	3
2	2	1	1952	3	1		2		4	1		1	88	88				scotty	2	4	2	4	3				2	4
3	2	2	1988	1	1		1		4	1		1	88	88				Olde english bulldog	3	2	2	1	1				2	4
2	2	1	1947	3	1		1		4	1		1	88	88				Portuguese Water Dog	3	1	2	2	3				1	3
2	2	2	1983	2	1		1		4	1		1	88	33				Miniature Pinscher	1	2	2	2	1				2	5
3	2	2	1969	2	1		2		4	1		1	88	88				Yorkipoo	1	2	1	4	5				1	5
3	2	2	2000	1	1		1		4	1		1	88	40				West Highland Terrier	1	2	4	2	1				1	5
2	2	2	1933	3	1		2		4	1		1	88	34				Schnauzer	2	5	2	5	5				1	4
3	2	1	1963	3	1		1		4	1		1	88	88				American Eskimo Spitz	2	2	1	5	1				1	5
2	2	2	2001	1	1		1		4	1		1	88	22				Bichon Frise	1	2	2	3	2				1	4
3	2	1	1963	3	1		1		4	2	2	1	88	88				Belgian shepherd	3	2	1	2	5				1	1
2	2	2	1965	3	1		1		4	1		1	19						1	2	3	2	2				1	2
3	2	1	1976	2	1		1		4	1		1	18						1	2	4	4	2				2	4
2	2	2	1992	1	1		1		1	1		1	18						1	4	2	5	4				1	5
2	2	2	1983	2	1		1		4	1		1	18						1	2	1	5	2				2	5
2	2	2	1950	3	1		5		4	1		1	18						1	4	2	4	3				2	5
2	2	2	1982	2	1		1		2	1		1	17						2	2	2	3	1				1	2
2	2	2	1990	1	1		1		4	1		1	16						2	2	2	4	2				1	5
2	2	2	1996	1	1		1		4	1		1	16						2	2	3	2	4				2	2
3	2	1	1970	2	1		1		2	1		1	16						2	1	1	4	1				2	5
3	2	1	1975	2	1		1		4	3		1	15						2	4	2	4	3				2	4
2	2	2	1998	1	1		2		2	1		1	15						2	1	2	1	1				1	4
3	2	1	2001	1	1		1		4	2	1	1	15						1	4	3	3	1				3	3
2	2	2	1957	3	1		1		4	1		1	13						2	1	1	4	2				1	5
3	2	2	1988	1	1		1		4	2	2	1	12						2	1	2	1	3				1	3
3	2	2	1967	2	1		2		4	1		1	10						1	1	1	4	2				1	5
2	2	2	1985	2	1		1		4	1		1	9						1	2	3	4	1				1	5
2	2	2	2000	1	1		1		2	1		1	9						3	2	1	2	1				2	4
2	2	2	1955	3	1		1		4	1		1	8						1	2	2	5	2				1	5
2	2	1	1973	2	1		1		2	2	1	1	8						1	2	1	1	5				1	1
2	2	2	1995	1	1		3		4	1		1	8						1	4	1	4	4				1	5
2	2	2	1958	3	1		5		2	1		1	8						1	1	2	4	1				1	5
3	2	2	1981	2	1		1		2	2	5	1	8						1	2	3	1	2				3	1
3	2	2	1995	1	1		1		2	1		1	8						2	4	5	3	3				3	2
2	2	2	1979	2	1		1		4	1		1	8						1	2	1	4	3				2	5
2	2	1	1992	1	1		2		2	1		1	6						1	2	3	3	2				1	4
2	2	1	1995	1	1		4		2	1		1	4						2	3	1	1	1				3	1
3	2	1	1994	1	1		4		1	2	1	1	4						1	2	3	1	2				3	2
3	2	1	1995	1	1		1		2	1		1	4						2	4	1	2	2				1	2
3	2	2	1980	2	1		4		1	1		1	3						1	2	1	2	2				1	1
3	2	2	1957	3	1		1		4	2	4	1	3						1	2	2	5	5				1	5
3	2	1	1943	3	1		1		4	1		1	3						1	2	2	2	1				1	5
2	2	2	1969	2	1		1		4	1		1	3						1	2	2	4	4				1	5
2	2	2	1991	1	1		1		4	1		1	3						1	2	2	5	2				1	5
3	2	2	1973	2	1		2		4	1		1	3						1	3	1	5	2				1	5
2	2	2	2000	1	1		2		2	1		1	2						3	2	1	4	2				2	4
3	2	1	1982	2	1		1		4	1		1	2						2	2	2	3	3				2	4
2	2	1	1966	2	1		1		4	1		1	1						3	1	2	5	4				1	4
2	2	1	1980	2	1		1		2	1		1	1						2	1	2	3	1				2	2
3	2	1	1981	2	1		1		4	1		1	1						2	2	2	2	2				2	2
3	2	2	1966	2	1		2		4	1		1	1						3	2	1	2	4				1	5
2	2	1	1975	2	1		1		2	1		2							1	4	3	3	3				2	2
3	2	2	1985	2	1		1		2	1		2							1	1	1	2	2				1	3
3	2	2	1994	1	1		2		4	1		2							3	4	1	5	4				1	5
3	2	2	1993	1	1		1		2	1		2							1	1	2	3	3				2	4
2	2	1	1958	3	1		1		4	2	6	2							2	1	2	2	2				2	3
2	2	2	2001	1	1		1		2	2	4	2							1	4	1	2	2				1	5
3	2	2	1963	3	1		1		4	2	3	2							1	4	1	4	1				1	5
3	2	2	1999	1	1		1		4	2	3	2							1	5	2	4	3				2	3
2	2	1	1957	3	1		1		2	1		2							3	4	1	3	1				1	4
3	2	2	1957	3	1		1		4	1		2							3	4	1	3	4				1	5
3	2	2	1997	1	1		2		2	1		2							2	4	1	2	3				2	5
2	2	1	1951	3	1		1		4	1		2							1	4	4	2	5				1	5
3	2	2	1964	3	1		1		4	1		2							3	2	2	5	3				1	5
2	2	2	1982	2	1		1		4	1		2							2	4	2	4	4				2	5
2	2	2	2000	1	1		2		4	1		2							3	1	2	4	2				1	4
2	2	2	1988	1	1		1		2	1		2							1	4	2	3	3				4	4
3	2	2	1981	2	1		1		4	1		2							3	4	2	4	4				1	4
2	2	2	1994	1	1		1		2	1		2							2	2	2	3	2				2	2
3	2	2	2000	1	1		1		2	1		2							2	2	1	3	2				1	5
2	2	2	1996	1	1		2		4	1		2							1	2	6	2	3				3	4
2	2	2	1999	1	1		1		4	1		2							3	1	2	4	2				1	5
3	2	2	1987	1	1		1		4	2	3	2							3	3	2	3	2				2	4
2	2	1	1976	2	1		1		4	2	3	2							2	3	2	4	3				2	5
2	2	1	1992	1	1		3		2	1		2							2	2	1	4	2				2	4
3	2	1	1966	2	1		1		2	1		2							3	2	2	3	2				3	2
2	2	2	1968	2	1		1		4	1		2							1	2	2	4	2				1	4
2	2	1	1979	2	1		1		4	1		2							3	2	1	5	4				2	2
3	2	1	1969	2	1		1		4	1		2							1	2	2	1	4				1	4
2	2	1	1964	3	1		1		4	1		2							1	2	2	4	4				1	5
3	2	2	1994	1	1		1		2	2	2	2							1	2	1	1	1				1	1
2	2	1	1977	2	1		1		4	2	5	2							2	2	2	3	2				1	4
2	2	2	1958	3	1		1		4	1		2							3	4	2	3	3				2	4
2	2	1	1955	3	1		1		4	1		2							1	2	1	1	1				1	5
2	2	2	2000	1	1		2		2	1		2							2	2	2	3	2				1	5
3	2	2	1968	2	1		1		2	1		2							2	2	3	2	2				1	2
2	2	2	1989	1	1		1		4	1		2							3	1	2	4	5				1	4
2	2	2	1975	2	1		1		4	1		2							3	3	1	4	2				1	5
3	2	2	1942	3	1		2		4	1		2							2	2	2	1	5				1	4
2	2	2	1996	1	1		2		4	1		2							2	2	2	5	2				1	5
2	2	1	1944	3	1		1		4	1		3							1	4	1	4	4				1	5
2	2	1	1993	1	1		4		1	1		2							1	2	1	3	2				1	4
3	2	2	1984	2	1		1		4	1		2							1	5	3	4	2				1	5
2	2	2	1973	2	1		1		2	1		2							1	2	2	3	2				2	5
3	2	1	1995	1	1		1		2	1		2							1	2	2	3	2				2	3
3	2	2	1996	1	1		1		4	1		2							1	2	2	2	5				1	2
2	2	2	1956	3	1		1		2	1		2							1	4	1	4	5				1	5
2	2	1	1984	2	1		1		2	1		2							2	2	2	4	2				1	2
3	2	2	1968	2	1		1		2	1		2							3	4	1	4	1				1	5
3	2	2	1991	1	1		1		4	1		2							3	1	3	2	3				1	5
2	2	1	1990	1	1		1		2	1		2							2	3	2	2	2				2	3
3	2	2	1982	2	1		1		4	1		2							1	2	2	4	2				2	5
3	2	2	1997	1	1		1		4	2	5	2							1	3	2	2	2				1	4
2	2	2	1987	1	1		1		4	1		2							2	4	3	4	2				2	4
2	2	1	1970	2	1		1		4	1		3							3	2	2	2	4				2	3
2	2	1	1986	1	1		1		4	2	3	3							1	4	1	5	2				1	5
3	2	1	1951	3	4	1			4	1		1	88	35				Rottweiler	3	4	1	4	4				1	5
2	2	1	1970	2	4	1			4	1		1	88	88				English bulldog	2	1	3	3	4				1	2
3	2	1	1953	3	4	1			4	1		1	88	88				Austrian bear dog	2	4	3	4	2				2	3
2	2	1	1953	3	4	1			4	1		1	88	38				pekinese	1	2	2	3	2				1	5
3	2	2	1989	1	4	1			4	3		1	18						1	5	3	3	5				2	4
3	2	1	1955	3	4	1			4	1		1	14						2	3	4	2	3				2	4
2	2	1	1951	3	4	1			4	1		1	14						2	4	3	5	2				1	4
2	2	2	1951	3	4	1			4	1		1	8						2	2	1	2	5				1	4
2	2	2	1995	1	4	1			4	1		1	5						2	2	2	3	4				2	3
3	2	2	1975	2	4	1			4	1		1	5						1	2	1	3	1				2	5
3	2	2	1956	3	4	1			4	1		1	3						1	4	3	5	5				1	5
3	2	1	1937	3	4	1			4	2	1	1	3						1	1	4	2	4				4	4
3	2	1	1953	3	4	1			4	1		1	2						3	2	1	5	4				1	5
3	2	1	1954	3	4	1			4	3		3							2	3	2	2	2				2	3
3	2	2	1991	1	4	1			4	2	5	3							2	2	6	3	2				2	4
3	2	2	1988	1	4	1			4	1		2							2	2	2	2	4				2	5
2	2	1	1989	1	4	1			4	2	6	2							2	2	4	3	4				3	4
2	2	2	1956	3	4	1			4	2	3	2							3	1	2	3	4				2	4
2	2	2	1991	1	4	1			4	1		2							1	2	2	5	1				1	4
2	2	1	1953	3	4	1			4	1		2							3	2	2	4	4				2	6
2	2	1	1955	3	4	1			4	1		2							2	4	3	4	2				3	3
3	2	1	1951	3	4	1			4	1		2							2	2	2	2	4				2	4
3	2	1	1945	3	4	1			4	1		2							3	3	1	2	5				1	5
2	2	2	1986	1	4	1			4	2	5	2							2	2	2	3	1				2	3
3	2	2	1996	1	4	1			4	1		2							3	2	4	4	4				3	5
3	2	2	1946	3	4	1			4	1		2							2	1	2	4	2				1	5
2	2	2	1985	2	4	1			4	2	1	2							2	2	2	4	2				2	4
2	2	2	1982	2	4	1			4	2	6	3							1	4	3	3	3				3	3
3	2	1	1952	3	4	1			4	2	4	2							1	4	2	3	3				1	5
3	2	2	2000	1	4	1			4	2	3	2							1	2	2	5	4				2	5
2	2	1	1996	1	4	1			4	1		2							3	2	4	3	2				2	5
2	2	1	1989	1	4	1			4	1		2							2	2	3	2	4				1	4
2	2	2	1990	1	4	1			4	3		1	88	32				Maltese	1	5	2	4	4				3	6
3	2	1	1987	1	4	1			4	2	4	1	4						3	2	2	4	2				2	3
3	2	1	2002	1	4	1			2	1		1	1						2	3	1	1	1				1	5
3	2	2	1978	2	4	1			4	1		2							2	2	3	3	4				3	3
2	2	2	1993	1	4	1			4	2	6	3							2	3	3	3	3				3	3
2	2	2	1996	1	4	1			4	1		1	88	88				Pomsky	2	2	2	2	2				1	4
3	2	1	1947	3	4	1			4	1		1	88	88				Manchester terrier	2	2	1	5	4				1	5
2	2	2	1944	3	4	1			4	2	4	1	88	88				Hungarian Puli	2	4	1	2	4				1	5
3	2	2	1948	3	4	1			4	2	1	1	88	88				Lakeland terrier	1	2	3	3	4				1	5
3	2	2	1953	3	4	1			4	1		1	88	88				Sheltie	2	4	1	5	1				1	5
2	2	2	1962	3	4	1			4	1		1	13						2	2	1	2	5				1	4
2	2	2	1951	3	4	1			4	1		1	8						1	2	2	4	2				1	3
2	2	1	1950	3	4	1			4	1		1	8						1	4	3	4	2				2	4
2	2	1	1975	2	4	1			4	1		1	5						1	2	2	3	3				2	3
2	2	2	1992	1	4	1			4	1		1	2						3	2	2	4	4				1	5
2	2	2	1998	1	4	1			4	2	4	1	2						2	3	3	4	2				1	5
2	2	1	1956	3	4	1			4	2	2	1	1						3	4	1	5	2				1	5
2	2	2	1982	2	4	1			4	2	3	2							1	2	2	4	2				1	2
2	2	1	1989	1	4	1			4	1		2							1	3	2	2	2				2	2
3	2	2	1982	2	4	1			2	1		2							3	2	4	2	2				1	2
3	2	2	1939	3	4	1			4	1		2							1	3	1	5	5				1	3
3	2	1	1968	2	4	1			4	1		2							1	2	3	4	3				3	4
2	2	2	1960	3	4	1			4	1		2							2	2	3	3	3				2	4
3	2	2	1988	1	4	1			4	1		3							2	4	3	4	2				2	4
3	2	2	1981	2	4	1			4	2	4	2							2	3	2	5	2				1	5
2	2	2	1988	1	4	1			4	1		2							1	1	2	1	5				2	2
2	2	2	1986	1	4	1			4	2	5	2							3	1	2	4	3				1	4
2	2	2	1954	3	4	1			4	1		2							1	2	2	5	4				1	4
3	2	1	1952	3	4	1			4	1		2							2	2	2	4	4				2	4
1	2	2	1990	1	3		1	1	4	1		3							1	2	1	3	1				1	3
1	2	2	1974	2	3		1	1	4	1		1	88	99				.	2	1	3	3	3				3	3
1	2	2	1992	1	2			2	4
1	2	1	1931	3	2			1	4
1	2	1	1956	3	3		1	1	4	1		1	3						1	2	2	4	2				2	3
1	2	2	1961	3	3		3	2	4	1		1	4						3	3	1	4	4				2	5
1	2	2	1949	3	4	2			4
1	2	2	1965	3	3		1	2	4	1		1	8						1	4	2	3	3				2	2
1	2	2	1995	1	2			2	4
1	2	2	1986	1	2			1	4
1	2	1	1953	3	2			1	4
1	2	2	1987	1	2			1	1
1	2	2	1973	2	2			2	4
1	2	1	1935	3	2			1	4
1	2	2	1960	3	2			1	4
1	2	2	1982	2	2			1	4
1	2	2	1983	2	2			1	4
1	2	2	1965	3	3		1	1	4	1		1	2						3	2	2	5	2				1	4
1	2	1	1982	2	3		1	1	4	1		1	1						3	2	2	5	1				1	4
1	2	2	1990	1	4	3			4	1		3							1	2	2	4	3				2	4
1	2	1	1988	1	4	3			4	2	6	2							2	2	5	4	4				4	2
1	2	1	1962	3	2			1	4
1	2	1	1951	3	2			2	4
1	2	1	1961	3	2			2	4
1	2	1	1966	2	2			2	4
1	2	1	1979	2	2			1	1
1	2	2	1970	2	2			2	4
1	2	1	1977	2	2			1	4
1	2	1	1971	2	2			3	4
1	2	2	1985	2	2			1	4
1	2	1	1985	2	2			1	4
1	2	2	1987	1	2			1	4
1	2	2	1989	1	3		1	1	4	2	3	2							2	1	2	2	2				1	4
1	2	1	1970	2	3		2	2	3	1		2							2	2	2	4	1				1	3
1	2	2	1950	3	2			1	4
1	2	1	1988	1	2			1	4
1	2	1	1964	3	4	2			4
1	2	2	1990	1	2			1	4
1	2	2	1960	3	2			1	4
1	2	2	1985	2	2			1	4
1	2	2	1999	1	2			1	4
1	2	3	1991	1	2			1	4
1	2	2	1952	3	2			1	1
1	2	2	1981	2	2			1	4
1	2	2	1994	1	2			1	4
1	2	1	1994	1	2			1	4
1	2	1	1978	2	2			1	1
1	2	1	1981	2	2			1	1
1	2	2	1993	1	2			1	1
1	2	2	2000	1	2			1	4
1	2	2	1968	2	3		1	1	4	1		2							2	3	2	4	2				2	4
1	2	2	1971	2	3		1	1	4	1		2							3	2	1	5	1				1	5
1	2	2	1983	2	3		2	2	4	1		2							2	3	3	2	2				1	2
1	2	1	1976	2	3		1	1	4	1		1	14						1	2	1	4	2				1	4
1	2	2	1990	1	3		1	1	1	1		1	12						2	3	3	1	3				4	2
1	2	2	1953	3	4	2			4
1	2	2	1992	1	4	2			4
1	2	1	1981	2	4	3			4	1		1	88	34				Schnauzer	2	4	3	4	4				2	3
1	2	1	1967	2	2			1	4
1	2	2	1987	1	2			1	4
1	2	2	1953	3	2			2	4
1	2	2	2000	1	2			1	4
1	2	2	1967	2	2			1	4
1	2	2	1965	3	2			1	4
1	2	2	1965	3	2			2	4
1	2	1	1943	3	2			2	4
1	2	1	1976	2	2			1	4
1	2	2	1997	1	2			1	4
1	2	1	1967	2	2			1	4
1	2	2	1983	2	2			2	4
1	2	2	1987	1	2			1	4
1	2	2	1990	1	2			1	4
1	2	1	1957	3	2			1	4
1	2	1	1949	3	2			2	4
1	2	2	2001	1	2			2	4
1	2	2	1979	2	2			1	4
1	2	2	1963	3	2			1	4
1	2	1	1960	3	2			1	1
1	2	3	1990	1	2			1	4
1	2	2	1968	2	2			1	4
1	2	1	1947	3	2			1	4
1	2	1	1982	2	3		1	1	1	1		1	4						2	1	5	4	1				1	5
1	2	1	1989	1	3		1	1	2	1		2							2	4	2	4	3				1	4
1	2	1	1994	1	3		1	1	1	1		2							2	2	2	4	2				1	5
1	2	1	1986	1	3		1	1	3	1		1	17						2	3	1	2	2				1	1
1	2	2	1999	1	3		1	1	2	1		3							2	2	2	4	2				1	4
1	2	2	1994	1	3		2	3	1	1		2							2	2	2	3	3				1	5
1	2	1	1995	1	3		2	1	2	1		1	1						2	2	3	4	3				3	4
1	2	1	1967	2	3		1	1	4	1		1	88	4				German shepard	3	2	1	5	1				1	5
1	2	1	1988	1	4	2			4
1	2	1	1988	1	4	3			4	1		1	14						2	1	3	2	4				1	3
1	2	2	1983	2	4	3			4	3		2							2	4	2	5	4				2	5
1	2	2	1989	1	4	2			4
1	2	2	1972	2	4	2			4
1	2	2	1988	1	2			2	4
1	2	2	1990	1	2			2	4
1	2	2	1997	1	2			1	4
1	2	2	1994	1	2			1	1
1	2	2	1993	1	2			1	1
1	2	2	1988	1	2			2	4
1	2	2	1962	3	2			1	4
1	2	1	1982	2	2			1	4
1	2	1	1944	3	2			1	4
1	2	2	1973	2	2			1	1
1	2	2	1976	2	2			1	1
1	2	2	1988	1	2			1	1
1	2	1	1995	1	2			1	1
1	2	2	1991	1	2			1	4
1	2	2	1957	3	2			1	4
1	2	2	1989	1	2			2	1
1	2	2	1995	1	2			1	1
1	2	1	2000	1	2			1	4
1	2	2	2000	1	3		1	1	4	1		1	8						1	4	2	3	2				2	4
1	2	1	1993	1	3		1	1	4	1		2							2	2	2	4	2				1	4
1	2	2	1984	2	3		2	3	4	1		1	1						3	3	2	3	2				3	4
1	2	1	1977	2	3		1	2	4	1		1	11						3	1	1	5	2				1	5
1	2	1	1966	2	3		1	1	4	1		2							1	2	1	5	1				1	5
1	2	1	1984	2	3		1	1	4	1		2							2	4	3	2	2				1	3
1	2	2	1980	2	3		1	1	3	1		1	8						2	2	2	2	2				2	2
1	2	2	1990	1	3		1	1	1	1		2							1	2	2	4	2				2	2
1	2	2	1997	1	3		1	1	1	1		1	13						1	2	2	3	3				3	3
1	2	1	1994	1	3		1	1	1	1		2							2	2	2	5	2				2	4
1	2	1	1991	1	3		1	1	2	1		1	1						3	2	2	2	2				2	3
1	2	1	2000	1	4	2			4
1	2	1	1952	3	4	2			4
1	2	2	1990	1	4	3			4	1		1	18						1	2	2	4	2				3	4
1	2	1	1957	3	4	2			4
1	2	2	1935	3	4	2			4
1	2	2	1954	3	4	2			4
1	2	2	1994	1	4	2			4
1	2	2	1987	1	4	2			4
1	2	2	1996	1	4	2			2
1	2	2	1974	2	1		1		4	2	1	1	88	22				Bichon Frise	1	5	4	3	3				2	4
1	2	1	1990	1	1		1		4	1		1	88	26				corgi	2	2	3	4	2				2	4
1	2	1	1994	1	1		1		4	1		1	88	36				Shetland Sheepdog	1	2	2	3	1				1	3
1	2	1	1956	3	1		1		4	1		1	88	88				ridgeback	3	2	2	4	2				2	5
1	2	2	1994	1	1		1		4	1		1	88	22				Bichon frise	2	1	3	5	2				2	5
1	2	2	1993	1	1		1		4	1		1	88	23				Boston terrier	1	2	2	4	2				1	3
1	2	1	1968	2	1		1		4	1		1	88	88				Lagotto	2	2	1	5	1				1	5
1	2	1	1979	2	1		1		4	1		1	18						1	4	1	1	2				2	3
1	2	1	2000	1	1		1		4	1		1	18						1	2	2	3	1				2	5
1	2	1	1987	1	1		1		4	1		1	16						1	2	1	3	5				1	5
1	2	1	1980	2	1		1		4	2	2	1	15						1	2	2	4	2				1	3
1	2	1	1995	1	1		1		4	1		1	14						1	2	4	4	2				2	4
1	2	1	1981	2	1		1		2	1		1	10						1	1	2	4	2				1	3
1	2	2	1997	1	1		1		4	1		1	10						1	4	4	4	2				2	4
1	2	2	1999	1	1		1		2	1		1	9						1	1	1	5	2				1	5
1	2	2	1957	3	1		1		4	1		1	8						3	2	3	5	1				1	5
1	2	1	1961	3	1		1		4	1		1	7						1	1	2	3	3				1	5
1	2	2	1955	3	1		1		4	1		1	7						1	2	1	4	2				1	5
1	2	2	1994	1	1		1		4	1		1	7						1	2	2	4	4				2	4
1	2	1	1969	2	1		1		4	1		1	6						3	2	3	2	3				2	2
1	2	1	1999	1	1		1		4	1		1	5						1	1	3	4	2				2	4
1	2	2	1994	1	1		0		2	2	2	1	5						1	2	1	5	2				2	5
1	2	2	1994	1	1		1		2	1		1	4						3	4	1	2	4				1	5
1	2	1	1983	2	1		1		2	1		1	3						1	4	3	3	3				3	3
1	2	1	1972	2	1		1		4	1		1	2						2	2	2	3	2				2	4
1	2	2	1994	1	1		1		2	1		1	2						3	2	4	4	2				2	4
1	2	1	1955	3	1		1		4	1		1	1						3	1	2	3	2				2	3
1	2	1	1992	1	1		1		4	1		2							2	2	3	3	3				2	4
1	2	1	1996	1	1		1		2	1		2							1	1	3	2	3				4	4
1	2	1	1991	1	1		1		4	1		2							2	1	2	5	3				1	5
1	2	2	1987	1	1		1		4	2	5	2							2	4	3	2	2				1	4
1	2	2	1964	3	1		1		4	1		2							1	2	2	2	2				2	2
1	2	2	1987	1	1		2		4	2	3	2							2	3	1	2	2				2	5
1	2	2	1989	1	1		1		2	1		2							2	4	3	4	3				3	3
1	2	1	1996	1	1		1		2	1		2							1	2	3	2	4				4	4
1	2	1	1965	3	1		1		4	1		2							1	4	3	4	2				2	4
1	2	2	1986	1	1		1		4	1		2							1	2	4	2	4				2	4
1	2	2	1994	1	1		1		4	1		2							2	2	2	5	4				2	4
1	2	1	1981	2	1		1		4	1		2							2	4	2	5	4				2	4
1	2	2	1979	2	1		1		4	1		3							1	3	3	3	1				2	5
1	2	2	1978	2	1		1		4	1		2							1	2	2	4	2				2	5
1	2	2	1991	1	1		1		4	1		2							3	3	3	3	3				1	1
1	2	2	1973	2	1		2		4	1		2							2	2	3	3	5				1	4
1	2	2	1985	2	1		1		4	1		2							3	2	4	5	1				3	4
1	2	2	1994	1	1		1		4	1		2							2	2	2	5	2				1	4
1	2	2	2001	1	1		2		4	1		2							1	1	3	4	2				2	4
1	2	1	1951	3	1		1		4	1		2							2	4	3	4	2				2	4
1	2	1	1985	2	1		1		4	2	3	2							1	2	2	4	2				2	4
1	2	2	1963	3	1		2		4	1		2							2	2	4	2	2				2	3
1	2	2	1996	1	1		3		2	1		1	99						2	2	3	3	2				3	3
1	2	2	1987	1	1		1		2	2	3	1	88	88				jindo	3	4	2	2	3				3	3
1	2	1	1993	1	1		2		2	1		1	88	40				west highland white terrier	2	2	4	3	5				2	4
1	2	1	1980	2	1		1		2	1		3							1	3	3	3	3				3	3
1	2	2	1985	2	1		1		2	1		1	88	88				shiba	2	1	2	4	2				2	5
1	2	2	1967	2	1		1		4	2	5	1	88	32				Maltese	1	3	1	5	1				1	5
1	2	1	1964	3	1		1		2	1		1	88	35				Rottweiler	3	3	1	5	2				1	5
1	2	2	1991	1	1		1		4	1		1	88	30				Havanese	1	2	2	5	2				1	4
1	2	1	1939	3	1		1		4	1		1	88	88				Lagotto Romanolo	2	3	2	1	4				1	4
1	2	2	1994	1	1		2		4	2	2	1	88	88				Shiba Inu	1	1	2	4	2				1	4
1	2	2	1971	2	1		3		4	1		1	88	88				Coton de Tulear	1	2	2	5	1				1	4
1	2	2	1948	3	1		2		4	2	4	1	88	36				Shetland Sheepdog	2	3	1	5	1				1	5
1	2	2	1957	3	1		1		4	1		1	88	34				Schnauzer	1	1	2	2	3				2	5
1	2	1	1966	2	1		1		4	1		1	88	31				Jack russell	2	2	3	3	2				2	3
1	2	2	1971	2	1		1		4	1		1	88	8				Standard poodle	3	2	2	4	2				2	4
1	2	2	1987	1	1		1		4	1		1	88	88				Bernedoodle	3	2	4	2	2				1	4
1	2	2	1962	3	1		1		4	1		1	88	88				Aussiedoodle	2	2	1	3	2				2	3
1	2	2	1979	2	1		2		4	1		1	88	26				Corgi	2	2	1	5	2				1	5
1	2	1	1980	2	1		1		3	1		1	17						1	2	3	2	2				1	1
1	2	1	1992	1	1		1		2	1		1	15						1	2	2	3	1				1	4
1	2	1	1969	2	1		2		1	1		1	14						1	1	3	3	3				3	3
1	2	2	1959	3	1		1		2	1		1	10						2	2	2	4	2				2	4
1	2	1	1995	1	1		1		2	1		1	9						2	3	3	3	3				2	4
1	2	2	1957	3	1		1		4	1		1	8						1	1	1	5	1				1	5
1	2	2	1985	2	1		1		4	1		1	8						1	2	3	3	3				2	3
1	2	2	1984	2	1		1		4	1		1	8						1	2	1	5	4				1	5
1	2	1	1989	1	1		4		2	1		1	8						1	2	2	2	2				2	2
1	2	1	1992	1	1		2		2	1		1	7						2	2	3	2	2				4	3
1	2	2	1990	1	1		1		4	1		1	6						2	2	2	4	3				1	4
1	2	2	1980	2	1		4		2	1		1	6						1	3	4	1	3				2	2
1	2	1	1984	2	1		1		2	1		1	4						2	2	4	3	2				1	3
1	2	1	1980	2	1		3		1	1		1	4						1	2	3	2	1				3	2
1	2	1	1948	3	1		1		2	2	1	1	3						1	2	4	3	3				3	4
1	2	1	1986	1	1		1		4	1		1	2						3	2	1	4	4				2	5
1	2	1	1987	1	1		1		2	1		1	2						2	1	1	1	1				1	1
1	2	2	1960	3	1		1		2	1		1	2						3	2	2	4	2				2	4
1	2	2	1970	2	1		1		2	1		1	2						2	3	2	4	2				2	4
1	2	1	1975	2	1		1		4	1		1	2						2	2	2	2	2				3	3
1	2	2	1997	1	1		1		2	1		1	2						2	1	1	2	1				2	2
1	2	1	1973	2	1		1		1	1		1	1						1	3	2	3	2				2	3
1	2	2	1999	1	1		3		2	1		2							2	2	4	2	4				4	4
1	2	2	1980	2	1		1		2	1		2							3	4	3	2	2				1	3
1	2	2	1967	2	1		1		2	1		2							2	1	3	4	1				2	4
1	2	2	1971	2	1		1		4	2	4	2							3	4	1	2	2				1	4
1	2	1	1983	2	1		1		4	1		2							3	5	2	5	2				1	5
1	2	1	1987	1	1		1		2	1		2							1	3	2	4	2				4	2
1	2	2	1971	2	1		1		4	1		2							3	2	3	2	3				2	4
1	2	2	1986	1	1		1		2	1		2							2	3	1	3	1				1	3
1	2	2	1986	1	1		1		4	1		2							2	2	2	5	4				1	5
1	2	2	1984	2	1		1		4	1		2							3	2	1	5	2				1	5
1	2	1	1960	3	1		1		4	1		3							1	2	2	2	2				2	2
1	2	2	1999	1	1		1		2	3		2							2	2	2	3	4				2	4
1	2	2	1977	2	1		1		4	1		2							2	5	3	4	2				3	4
1	2	1	1987	1	1		1		4	3		3							1	4	3	2	3				3	4
1	2	2	1953	3	1		1		2	2	3	2							1	4	2	2	6				6	4
1	2	2	1972	2	1		1		4	1		2							3	3	1	2	4				1	5
1	2	1	1969	2	4	1			4	1		1	4						3	1	1	3	1				1	4
1	2	2	1997	1	4	1			4	1		2							2	2	4	4	4				1	4
1	2	1	1947	3	4	1			4	2	4	2							3	4	2	4	2				1	4
1	2	2	1998	1	4	1			2	2	2	3							1	4	1	3	1				1	3
1	2	2	1994	1	4	1			4	1		2							2	1	4	3	2				1	4
1	2	2	1990	1	4	1			2	1		2							3	1	2	3	3				1	3
1	2	2	1993	1	4	1			4	1		2							1	2	2	4	2				1	3
1	2	2	1998	1	4	1			4	1		1	88	8				Miniature poodle	2	2	1	4	3				2	4
1	2	2	1947	3	4	1			4	1		1	88	36				Shetland sheep dog	2	2	1	5	1				1	5
1	2	2	1982	2	4	1			4	1		1	18						2	4	1	5	5				1	4
1	2	1	1954	3	4	1			4	1		2							3	5	2	4	4				2	3
1	2	2	1989	1	4	1			4	2	6	2							3	2	2	3	2				2	4
1	2	1	1996	1	4	1			4	1		2							3	2	2	4	3				1	4
1	2	1	1961	3	4	1			4	1		2							3	2	1	5	1				1	5
1	2	2	1954	3	4	1			4	1		2							1	1	1	4	2				1	5

## Sheet: Index
Variable	Value	Label
X1	1	Male	Gender
	2	Female
	3	Non-binary
	4	Other terms
X2_baskets	1	18 - 34	Owner age
	2	35 - 54
	3	55 +
X3	1	Currently have at least one dog	Current household pet
	2	Currently have at least one cat
	3	Currently have at least one of both
	4	No
X3b	1	Yes, had at least one dog in last 5 years	Past household pet
	2	Yes, had at least one cat in last 5 years
	3	Yes, had at least one of both in last 5 years
	4	No
X4r1	0	0	How many dogs/cats do you currently have
	1	1
	2	2
	3	3
	4	4
	5	5 or more
X4r2	0	0
	1	1
	2	2
	3	3
	4	4
	5	5 or more
X5	1	Yes – cat(s)	Got dog during covid?
	2	Yes – dog(s)
	3	Yes - both
	4	No
Q1	1	Yes	Dog born in Canada?
	2	No
	3	Don’t know
Q2	1	I brought my dog with me when I moved to Canada	Source method
	2	I purchased my dog from a foreign breeder
	3	I worked with a rescue or animal shelter to adopt a foreign
	4	I got my dog from someone else who had brought the dog to Ca
	5	Other (my dog came into Canada for a different reason)
	6	Not applicable (my dog was born in Canada)
Q3a	1	Yes	Breed
	2	No, it is a mixed breed
	3	Don’t know
Q3b	1	Labrador retriever	Breed response
	2	Golden retriever
	3	Shih Tzu
	4	German shepherd
	5	Chihuahua
	6	Goldendoodle
	7	Yorkshire terrier
	8	Poodle
	9	French bulldog
	10	Dachshund
	11	Siberian husky
	12	Border collie
	13	Labradoodle
	14	Beagle
	15	Pug
	16	Australian Shepherd
	17	Boxer
	18	Pomeranian
	19	Cockapoo
	20	Basset Hound
	21	Bernese Mountain Dog
	22	Bichon Frise
	23	Boston Terrier
	24	Brussels Griffon
	25	Cocker Spaniel
	26	Corgi
	27	Doberman
	28	Great Dane
	29	Greyhound
	30	Havanese
	31	Jack Russell
	32	Maltese
	33	Miniature Pinscher
	34	Miniature Schnauzer/Schnauzer
	35	Rottweiler
	36	Shetland Sheepdog
	37	Whippet
	38	Pekinese
	39	Welsh Terrier
	40	West Highland Terrier
	88	Other (Specify)
	99	Don’t know
Q3b_coded1	1	Labrador retriever
	2	Golden retriever
	3	Shih Tzu
	4	German shepherd
	5	Chihuahua
	6	Goldendoodle
	7	Yorkshire terrier
	8	Poodle
	9	French bulldog
	10	Dachshund
	11	Siberian husky
	12	Border collie
	13	Labradoodle
	14	Beagle
	15	Pug
	16	Australian Shepherd
	17	Boxer
	18	Pomeranian
	19	Cockapoo
	20	Basset Hound
	21	Bernese Mountain Dog
	22	Bichon Frise
	23	Boston Terrier
	24	Brussels Griffon
	25	Cocker Spaniel
	26	Corgi
	27	Doberman
	28	Great Dane
	29	Greyhound
	30	Havanese
	31	Jack Russell
	32	Maltese
	33	Miniature Pinscher
	34	Miniature Schnauzer/Schnauzer
	35	Rottweiler
	36	Shetland Sheepdog
	37	Whippet
	38	Pekinese
	39	Welsh Terrier
	40	West Highland Terrier
	88	Other (Specify)
	99	Don’t know
Q3b_coded2	1	Labrador retriever
	2	Golden retriever
	3	Shih Tzu
	4	German shepherd
	5	Chihuahua
	6	Goldendoodle
	7	Yorkshire terrier
	8	Poodle
	9	French bulldog
	10	Dachshund
	11	Siberian husky
	12	Border collie
	13	Labradoodle
	14	Beagle
	15	Pug
	16	Australian Shepherd
	17	Boxer
	18	Pomeranian
	19	Cockapoo
	20	Basset Hound
	21	Bernese Mountain Dog
	22	Bichon Frise
	23	Boston Terrier
	24	Brussels Griffon
	25	Cocker Spaniel
	26	Corgi
	27	Doberman
	28	Great Dane
	29	Greyhound
	30	Havanese
	31	Jack Russell
	32	Maltese
	33	Miniature Pinscher
	34	Miniature Schnauzer/Schnauzer
	35	Rottweiler
	36	Shetland Sheepdog
	37	Whippet
	38	Pekinese
	39	Welsh Terrier
	40	West Highland Terrier
	88	Other (Specify)
	99	Don’t know
Q3b_coded3	1	Labrador retriever
	2	Golden retriever
	3	Shih Tzu
	4	German shepherd
	5	Chihuahua
	6	Goldendoodle
	7	Yorkshire terrier
	8	Poodle
	9	French bulldog
	10	Dachshund
	11	Siberian husky
	12	Border collie
	13	Labradoodle
	14	Beagle
	15	Pug
	16	Australian Shepherd
	17	Boxer
	18	Pomeranian
	19	Cockapoo
	20	Basset Hound
	21	Bernese Mountain Dog
	22	Bichon Frise
	23	Boston Terrier
	24	Brussels Griffon
	25	Cocker Spaniel
	26	Corgi
	27	Doberman
	28	Great Dane
	29	Greyhound
	30	Havanese
	31	Jack Russell
	32	Maltese
	33	Miniature Pinscher
	34	Miniature Schnauzer/Schnauzer
	35	Rottweiler
	36	Shetland Sheepdog
	37	Whippet
	38	Pekinese
	39	Welsh Terrier
	40	West Highland Terrier
	88	Other (Specify)
	99	Don’t know
Q3b_coded4	1	Labrador retriever
	2	Golden retriever
	3	Shih Tzu
	4	German shepherd
	5	Chihuahua
	6	Goldendoodle
	7	Yorkshire terrier
	8	Poodle
	9	French bulldog
	10	Dachshund
	11	Siberian husky
	12	Border collie
	13	Labradoodle
	14	Beagle
	15	Pug
	16	Australian Shepherd
	17	Boxer
	18	Pomeranian
	19	Cockapoo
	20	Basset Hound
	21	Bernese Mountain Dog
	22	Bichon Frise
	23	Boston Terrier
	24	Brussels Griffon
	25	Cocker Spaniel
	26	Corgi
	27	Doberman
	28	Great Dane
	29	Greyhound
	30	Havanese
	31	Jack Russell
	32	Maltese
	33	Miniature Pinscher
	34	Miniature Schnauzer/Schnauzer
	35	Rottweiler
	36	Shetland Sheepdog
	37	Whippet
	38	Pekinese
	39	Welsh Terrier
	40	West Highland Terrier
	88	Other (Specify)
	99	Don’t know
Q4	1	Small (under 10 kg – similar to Chihuahua, French Bulldog,	Dog size
	2	Medium (between 10 and 20 kg – similar to Border Collie, C
	3	Large (over 20 kg – similar to Labrador Retriever, Doberma
Q5	1	Newborn (less than 8 weeks of age)	age when acquired
	2	Puppy (8 weeks to under 5 months)
	3	Adolescent (5 months to under 1 year)
	4	Adult (1 year to under 8 years)
	5	Senior (over 8 years of age)
	6	Don’t know
Q6r1	1	Strongly agree	positive training
	2	Agree	I only use positive training methods to train my dog
	3	Neutral
	4	Disagree
	5	Strongly disagree
	6	Don’t know
Q6r2	1	Strongly agree	Challenging behavior
	2	Agree	My dog has challenging behavior
	3	Neutral
	4	Disagree
	5	Strongly disagree
	6	Don’t know
Q6r3	1	Strongly agree	health
	2	Agree	My dog has no health problem
	3	Neutral
	4	Disagree
	5	Strongly disagree
	6	Don’t know
Q6r4	1	Strongly agree	Attachment
	2	Agree	My dog and I have a very close relationship
	3	Neutral
	4	Disagree
	5	Strongly disagree
	6	Don’t know
Q6r5	1	Strongly agree	Burden
	2	Agree	it bothers me that my dog stops me doing things I enjoyed before I owned it
	3	Neutral
	4	Disagree
	5	Strongly disagree
	6	Don’t know
